# Supplementary material for: Integrating Full-Length and Second-Generation Transcriptomics to Reveal Differentially Expressed Genes Associated with the Development of Corydalis yanhusuo Tuber
Source: Life (Basel). 2023 Nov 14;13(11):2207. doi: 10.3390/life13112207 (PMC10672666; doi:10.3390/life13112207)
Supplement: Supplementary file 1 [file life-13-02207-s001.zip]

Archive with 11 entries (9 files):
- Supplementary Figures/
- Supplementary Figures/Figure S1.jpg
- Supplementary Figures/Figure S2.jpg
- Supplementary Figures/Figure S3.png
- Supplementary Figures/Figure S4.jpg
- Supplementary Figures/Figure S5.jpg
- Supplementary Figures/Figure S6.tif
- Supplementary Figures/Figure S7.tif
- Supplementary tables/
- Supplementary tables/Table S1.xls
- Supplementary tables/Table S2.pdf
