# Supplementary material for: Integrating Full-Length and Second-Generation Transcriptomics to Reveal Differentially Expressed Genes Associated with the Development of Corydalis yanhusuo Tuber
Source: Life (Basel). 2023 Nov 14;13(11):2207. doi: 10.3390/life13112207 (PMC10672666; doi:10.3390/life13112207)
Supplement: Supplementary file 1 [file life-13-02207-s001.zip › Supplementary tables/Table S1.xls]

#ID	C01-1	C01-2	C01-3	C02-1	C02-2	C02-3	C03-1	C03-2	C03-3	COG_class	COG_class_annotation	GO_annotation	KEGG_annotation	KEGG_pathway_annotation	KOG_class	KOG_class_annotation	Pfam_annotation	Swissprot_annotation	eggNOG_class	eggNOG_class_annotation	nr_annotation
C01_transcript_0	8.7	7.89	10.07	0.93	1.17	2.14	756.1	866.4	826.47	[J]	Translation, ribosomal structure and biogenesis	--	--	--	--	--	Helper component proteinase;; RNA dependent RNA polymerase;; Potyvirus coat protein;; Potyviridae polyprotein;; Peptidase family C4;; Protein P3 of Potyviral polyprotein;; Potyvirus P1 protease;; Helicase conserved C-terminal domain;; DEAD/DEAH box helicase;; Flavivirus DEAD domain	--	L	Replication, recombination and repair	hypothetical protein, partial [Plantago major]
C01_transcript_3	23.74	19.09	22.06	1.79	1.58	6.15	315.21	469.85	320.45	[J]	Translation, ribosomal structure and biogenesis	Molecular Function: catalytic activity (GO:0003824);; Cellular Component: viral capsid (GO:0019028);; Molecular Function: organic cyclic compound binding (GO:0097159);; Biological Process: nucleic acid-templated transcription (GO:0097659);; Molecular Function: heterocyclic compound binding (GO:1901363);;	--	--	--	--	Helper component proteinase;; RNA dependent RNA polymerase;; Potyvirus coat protein;; Potyviridae polyprotein;; Protein P3 of Potyviral polyprotein;; Peptidase family C4;; Potyvirus P1 protease;; Helicase conserved C-terminal domain;; Flavivirus DEAD domain;; DEAD/DEAH box helicase	--	L	Replication, recombination and repair	hypothetical protein, partial [Plantago major]
C01_transcript_109	23.56	23.86	22.45	30.76	31.38	29.94	159.39	151.2	155.27	[G]	Carbohydrate transport and metabolism	Molecular Function: ATP binding (GO:0005524);; Cellular Component: mitochondrion (GO:0005739);; Biological Process: starch catabolic process (GO:0005983);; Cellular Component: chloroplast stroma (GO:0009570);; Biological Process: cold acclimation (GO:0009631);; Cellular Component: chloroplast envelope (GO:0009941);; Biological Process: phosphorylation (GO:0016310);; Molecular Function: alpha-gluc…	K08244|0|nnu:104591440|K08244 alpha-glucan, water dikinase [EC:2.7.9.4] | (RefSeq) GWD; alpha-glucan water dikinase, chloroplastic	--	--	--	Pyruvate phosphate dikinase, PEP/pyruvate binding domain;; Protein of unknown function (DUF2934)	Alpha-glucan water dikinase, chloroplastic (Precursor) GN=R1 OS=Citrus reticulata (Tangerine) PE=2 SV=1	S	Function unknown	Pyruvate phosphate dikinase [Macleaya cordata]
C01_transcript_130	24.61	26.89	29.3	42.79	43.32	42.09	218.49	214.98	218.17	[G]	Carbohydrate transport and metabolism	Molecular Function: ATP binding (GO:0005524);; Cellular Component: mitochondrion (GO:0005739);; Biological Process: starch catabolic process (GO:0005983);; Cellular Component: chloroplast stroma (GO:0009570);; Biological Process: cold acclimation (GO:0009631);; Cellular Component: chloroplast envelope (GO:0009941);; Biological Process: phosphorylation (GO:0016310);; Molecular Function: alpha-gluc…	K08244|0|nnu:104591440|K08244 alpha-glucan, water dikinase [EC:2.7.9.4] | (RefSeq) GWD; alpha-glucan water dikinase, chloroplastic	--	--	--	Pyruvate phosphate dikinase, PEP/pyruvate binding domain;; Protein of unknown function (DUF2934)	Alpha-glucan water dikinase, chloroplastic (Precursor) GN=R1 OS=Citrus reticulata (Tangerine) PE=2 SV=1	S	Function unknown	Pyruvate phosphate dikinase [Macleaya cordata]
C01_transcript_152	1.91	2.16	2.13	3.44	4.31	3.48	11.77	13.59	11.41	[G]	Carbohydrate transport and metabolism	--	K01214|0|nnu:104604263|K01214 isoamylase [EC:3.2.1.68] | (RefSeq) isoamylase 3, chloroplastic	--	[G]	Carbohydrate transport and metabolism	Alpha amylase, catalytic domain;; Carbohydrate-binding module 48 (Isoamylase N-terminal domain)	Isoamylase 3, chloroplastic (Precursor) GN=ISA3 OS=Arabidopsis thaliana (Mouse-ear cress) PE=2 SV=2	G	Carbohydrate transport and metabolism	Glycoside hydrolase [Macleaya cordata]
C01_transcript_209	11.53	10.5	11.4	16.42	18.28	18.26	127.03	125.73	127.63	[P]	Inorganic ion transport and metabolism	Molecular Function: calcium-transporting ATPase activity (GO:0005388);; Molecular Function: calmodulin binding (GO:0005516);; Molecular Function: ATP binding (GO:0005524);; Cellular Component: integral component of plasma membrane (GO:0005887);; Cellular Component: intracellular membrane-bounded organelle (GO:0043231);; Molecular Function: metal ion binding (GO:0046872);; Biological Process: calc…	K01537|0|nnu:104611393|K01537 Ca2+-transporting ATPase [EC:3.6.3.8] | (RefSeq) calcium-transporting ATPase 10, plasma membrane-type	--	[P]	Inorganic ion transport and metabolism	E1-E2 ATPase;; Ca2+-ATPase N terminal autoinhibitory domain;; Cation transport ATPase (P-type);; Cation transporter/ATPase, N-terminus;; Cation transporting ATPase, C-terminus;; haloacid dehalogenase-like hydrolase;; haloacid dehalogenase-like hydrolase	Calcium-transporting ATPase 10, plasma membrane-type GN=ACA10 OS=Arabidopsis thaliana (Mouse-ear cress) PE=1 SV=2	P	Inorganic ion transport and metabolism	PREDICTED: calcium-transporting ATPase 10, plasma membrane-type [Nelumbo nucifera]
C01_transcript_260	43.83	49.1	51.05	67.88	74.72	69.52	481.01	472.02	486.22	[P]	Inorganic ion transport and metabolism	Molecular Function: calcium-transporting ATPase activity (GO:0005388);; Molecular Function: calmodulin binding (GO:0005516);; Molecular Function: ATP binding (GO:0005524);; Cellular Component: integral component of plasma membrane (GO:0005887);; Cellular Component: intracellular membrane-bounded organelle (GO:0043231);; Molecular Function: metal ion binding (GO:0046872);; Biological Process: calc…	K01537|0|nnu:104611393|K01537 Ca2+-transporting ATPase [EC:3.6.3.8] | (RefSeq) calcium-transporting ATPase 10, plasma membrane-type	--	[P]	Inorganic ion transport and metabolism	Cation transporting ATPase, C-terminus;; E1-E2 ATPase;; Ca2+-ATPase N terminal autoinhibitory domain;; haloacid dehalogenase-like hydrolase;; Cation transport ATPase (P-type);; Cation transporter/ATPase, N-terminus;; haloacid dehalogenase-like hydrolase	Calcium-transporting ATPase 9, plasma membrane-type GN=ACA9 OS=Arabidopsis thaliana (Mouse-ear cress) PE=2 SV=2	P	Inorganic ion transport and metabolism	PREDICTED: calcium-transporting ATPase 10, plasma membrane-type [Nelumbo nucifera]
C01_transcript_265	4.52	5.15	4.74	7.94	8.31	7.24	21.41	19.73	21.14	--	--	--	--	--	--	--	MATH domain	MATH domain-containing protein At5g43560 GN=At5g43560 OS=Arabidopsis thaliana (Mouse-ear cress) PE=1 SV=1	S	Function unknown	MATH [Macleaya cordata]
C01_transcript_282	8.33	8.84	8.86	10.82	11.96	13.06	33.44	32.51	32.29	--	--	--	--	--	[R]	General function prediction only	Breast carcinoma amplified sequence 3;; WD domain, G-beta repeat;; Breast carcinoma amplified sequence 3	Autophagy-related protein 18g GN=ATG18G OS=Arabidopsis thaliana (Mouse-ear cress) PE=2 SV=1	S	Function unknown	WD40 repeat [Macleaya cordata]
C01_transcript_339	0.31	0.34	0.47	0.02	0	0.02	1.43	1.31	1.51	[P]	Inorganic ion transport and metabolism	Molecular Function: ATP binding (GO:0005524);; Cellular Component: integral component of plasma membrane (GO:0005887);; Biological Process: ATP biosynthetic process (GO:0006754);; Molecular Function: hydrogen-exporting ATPase activity, phosphorylative mechanism (GO:0008553);; Cellular Component: intracellular membrane-bounded organelle (GO:0043231);; Molecular Function: metal ion binding (GO:0046…	K01535|6.05626e-130|cme:CYME_CMQ247C|K01535 H+-transporting ATPase [EC:3.6.3.6] | (RefSeq) plasma membrane H+-ATPase	Oxidative phosphorylation (ko00190)	[P]	Inorganic ion transport and metabolism	E1-E2 ATPase;; haloacid dehalogenase-like hydrolase;; Cation transporter/ATPase, N-terminus	Plasma membrane ATPase GN=PMA1 OS=Dunaliella bioculata (Green alga) PE=2 SV=1	P	Inorganic ion transport and metabolism	probable PMA1-H+-transporting P-type ATPase [Rhynchosporium secalis]
C01_transcript_349	15.1	14.32	16.9	2.86	2.31	2.03	23.66	25.15	25.55	[G]	Carbohydrate transport and metabolism	Molecular Function: catalytic activity (GO:0003824);; Biological Process: trehalose biosynthetic process (GO:0005992);;	K16055|0|vvi:100251811|K16055 trehalose 6-phosphate synthase/phosphatase [EC:2.4.1.15 3.1.3.12] | (RefSeq) probable alpha,alpha-trehalose-phosphate synthase [UDP-forming] 9	Starch and sucrose metabolism (ko00500)	[G]	Carbohydrate transport and metabolism	Glycosyltransferase family 20;; Trehalose-phosphatase;; haloacid dehalogenase-like hydrolase	Probable alpha,alpha-trehalose-phosphate synthase [UDP-forming] 9 GN=TPS9 OS=Arabidopsis thaliana (Mouse-ear cress) PE=2 SV=1	G	Carbohydrate transport and metabolism	Glycosyl transferase [Macleaya cordata]
C01_transcript_355	5.97	7.19	5.99	9.18	10.43	8.25	23.38	21.59	27.81	--	--	--	--	--	--	--	WRKY DNA -binding domain	Probable WRKY transcription factor 20 GN=WRKY20 OS=Arabidopsis thaliana (Mouse-ear cress) PE=2 SV=1	--	--	DNA-binding WRKY [Macleaya cordata]
C01_transcript_358	32.88	36.58	31.85	8.47	9.43	8.56	3.78	2.88	3.99	[MDT]	Cell wall/membrane/envelope biogenesis;; Cell cycle control, cell division, chromosome partitioning;; Signal transduction mechanisms	Molecular Function: ATP binding (GO:0005524);; Cellular Component: nucleus (GO:0005634);; Molecular Function: microtubule-severing ATPase activity (GO:0008568);; Biological Process: cytoplasmic microtubule organization (GO:0031122);;	--	--	[O]	Posttranslational modification, protein turnover, chaperones	ATPase family associated with various cellular activities (AAA);; Holliday junction DNA helicase ruvB N-terminus;; AAA domain (dynein-related subfamily)	Katanin p60 ATPase-containing subunit A1 {ECO:0000255|HAMAP-Rule:MF_03023} GN=At1g80350 OS=Arabidopsis thaliana (Mouse-ear cress) PE=1 SV=1	O	Posttranslational modification, protein turnover, chaperones	AAA+ ATPase domain [Macleaya cordata]
C01_transcript_376	9.17	9.82	9.69	11.93	11.84	11.68	43.45	45.33	45.75	[KL]	Transcription;; Replication, recombination and repair	Molecular Function: DNA binding (GO:0003677);; Molecular Function: helicase activity (GO:0004386);; Molecular Function: ATP binding (GO:0005524);; Cellular Component: NURF complex (GO:0016589);; Molecular Function: transferase activity (GO:0016740);; Molecular Function: ATPase activity (GO:0016887);; Molecular Function: nucleosome binding (GO:0031491);; Biological Process: ATP-dependent chromatin…	K11654|0|nnu:104587602|K11654 SWI/SNF-related matrix-associated actin-dependent regulator of chromatin subfamily A member 5 [EC:3.6.4.-] | (RefSeq) ISWI chromatin-remodeling complex ATPase CHR11	--	[K]	Transcription	SNF2 family N-terminal domain;; SLIDE;; Helicase conserved C-terminal domain;; HAND;; Type III restriction enzyme, res subunit	Putative chromatin-remodeling complex ATPase chain GN=At3g06400 OS=Arabidopsis thaliana (Mouse-ear cress) PE=2 SV=3	L	Replication, recombination and repair	SNF2-related [Macleaya cordata]
C01_transcript_378	9.6	7.24	9.48	10.48	11.55	9.81	54.62	52.56	54.87	--	--	Molecular Function: sulfotransferase activity (GO:0008146);; Cellular Component: integral component of membrane (GO:0016021);;	--	--	--	--	Sulfotransferase domain	3-hydroxy-3-methylglutaryl-coenzyme A reductase 3 GN=HMG3 OS=Solanum tuberosum (Potato) PE=2 SV=1	S	Function unknown	Sulfotransferase domain [Macleaya cordata]
C01_transcript_391	8.86	7.74	8.16	10.57	11.48	10.39	39.35	38.07	37.92	--	--	--	--	--	--	--	--	--	S	Function unknown	hypothetical protein BVC80_8797g20 [Macleaya cordata]
C01_transcript_392	3.83	2.95	3.17	4.16	4.87	4.89	18.76	17.23	17.15	--	--	--	--	--	--	--	BTB/POZ domain	BTB/POZ domain-containing protein At1g04390 GN=At1g04390 OS=Arabidopsis thaliana (Mouse-ear cress) PE=2 SV=3	S	Function unknown	BTB/POZ-like [Macleaya cordata]
C01_transcript_416	2.12	0.6	1.6	432.17	437.77	426.38	1936.86	1880.82	1954.48	[G]	Carbohydrate transport and metabolism	Biological Process: carbohydrate metabolic process (GO:0005975);; Molecular Function: glycogen phosphorylase activity (GO:0008184);; Cellular Component: amyloplast (GO:0009501);; Cellular Component: chloroplast (GO:0009507);; Molecular Function: pyridoxal phosphate binding (GO:0030170);; Molecular Function: identical protein binding (GO:0042802);;	K00688|0|nnu:104597988|K00688 glycogen phosphorylase [EC:2.4.1.1] | (RefSeq) alpha-1,4 glucan phosphorylase L-2 isozyme, chloroplastic/amyloplastic	Starch and sucrose metabolism (ko00500)	[G]	Carbohydrate transport and metabolism	Carbohydrate phosphorylase	Alpha-1,4 glucan phosphorylase L isozyme, chloroplastic/amyloplastic (Precursor) OS=Ipomoea batatas (Sweet potato) PE=2 SV=1	G	Carbohydrate transport and metabolism	PREDICTED: alpha-1,4 glucan phosphorylase L-2 isozyme, chloroplastic/amyloplastic [Nelumbo nucifera]
C01_transcript_423	16.93	17.02	15.31	4.36	4.12	4.28	1.87	1.66	1.41	[MDT]	Cell wall/membrane/envelope biogenesis;; Cell cycle control, cell division, chromosome partitioning;; Signal transduction mechanisms	Molecular Function: ATP binding (GO:0005524);; Molecular Function: hydrolase activity (GO:0016787);;	--	--	[O]	Posttranslational modification, protein turnover, chaperones	ATPase family associated with various cellular activities (AAA);; Holliday junction DNA helicase ruvB N-terminus;; AAA domain (dynein-related subfamily)	Katanin p60 ATPase-containing subunit A1 {ECO:0000255|HAMAP-Rule:MF_03023} GN=At1g80350 OS=Arabidopsis thaliana (Mouse-ear cress) PE=1 SV=1	O	Posttranslational modification, protein turnover, chaperones	AAA+ ATPase domain [Macleaya cordata]
C01_transcript_456	3.01	3.32	3.77	5.17	3.96	4.57	25.4	24.68	23.95	[T]	Signal transduction mechanisms	Biological Process: MAPK cascade (GO:0000165);; Molecular Function: MAP kinase activity (GO:0004707);; Molecular Function: ATP binding (GO:0005524);; Cellular Component: intracellular (GO:0005622);;	K04464|0|vvi:100260441|K04464 mitogen-activated protein kinase 7 [EC:2.7.11.24] | (RefSeq) mitogen-activated protein kinase homolog MMK2	--	[T]	Signal transduction mechanisms	Protein kinase domain;; Protein tyrosine kinase;; Protein BYPASS1-related	Mitogen-activated protein kinase 2 GN=P0438H08.24 OS=Oryza sativa subsp. japonica (Rice) PE=2 SV=1	T	Signal transduction mechanisms	Protein kinase domain [Macleaya cordata]
C01_transcript_512	4.14	3.61	4.64	1.09	0.98	1.23	27.78	28.23	27	[G]	Carbohydrate transport and metabolism	Molecular Function: ATP binding (GO:0005524);; Biological Process: pyruvate metabolic process (GO:0006090);; Molecular Function: kinase activity (GO:0016301);; Biological Process: phosphorylation (GO:0016310);; Molecular Function: metal ion binding (GO:0046872);; Molecular Function: pyruvate, phosphate dikinase activity (GO:0050242);;	K01006|0|jcu:105631868|K01006 pyruvate, orthophosphate dikinase [EC:2.7.9.1] | (RefSeq) pyruvate, phosphate dikinase, chloroplastic	Pyruvate metabolism (ko00620);Carbon fixation in photosynthetic organisms (ko00710);Carbon metabolism (ko01200)	--	--	PEP-utilising enzyme, TIM barrel domain;; Pyruvate phosphate dikinase, PEP/pyruvate binding domain;; PEP-utilising enzyme, mobile domain	Pyruvate, phosphate dikinase, chloroplastic (Precursor) GN=PPD OS=Mesembryanthemum crystallinum (Common ice plant) PE=2 SV=1	G	Carbohydrate transport and metabolism	PEP-utilizing enzyme [Macleaya cordata]
C01_transcript_521	0.72	0.71	0.83	7.93	7.75	8.18	0.13	0.08	0.06	[N]	Cell motility	Cellular Component: plasma membrane (GO:0005886);; Cellular Component: integral component of membrane (GO:0016021);; Molecular Function: cellulose synthase (UDP-forming) activity (GO:0016760);; Biological Process: cellulose biosynthetic process (GO:0030244);; Molecular Function: metal ion binding (GO:0046872);; Biological Process: cell wall organization (GO:0071555);;	K10999|0|nnu:104610132|K10999 cellulose synthase A [EC:2.4.1.12] | (RefSeq) cellulose synthase A catalytic subunit 8 [UDP-forming]	--	--	--	Cellulose synthase;; Glycosyl transferase family group 2;; Zinc-binding RING-finger	Cellulose synthase A catalytic subunit 8 [UDP-forming] GN=F28A21.190 OS=Arabidopsis thaliana (Mouse-ear cress) PE=1 SV=1	M	Cell wall/membrane/envelope biogenesis	hypothetical protein AQUCO_03900062v1 [Aquilegia coerulea]
C01_transcript_553	9.44	8.55	7.44	2.65	2.27	2.37	0.32	0.34	0.33	--	--	Cellular Component: cell wall (GO:0005618);; Cellular Component: nucleolus (GO:0005730);; Cellular Component: spindle (GO:0005819);; Cellular Component: plasma membrane (GO:0005886);; Cellular Component: phragmoplast (GO:0009524);; Cellular Component: integral component of membrane (GO:0016021);;	--	--	[TZ]	--	Formin Homology 2 Domain;; Formin Homology 2 Domain	Formin-like protein 6 (Precursor) GN=FH6 OS=Arabidopsis thaliana (Mouse-ear cress) PE=2 SV=1	S	Function unknown	Formin [Macleaya cordata]
C01_transcript_555	5.64	6.19	5.21	7.93	7.45	7.02	67.01	67.78	66.11	--	--	--	K02265|2.1301e-07|fve:101296630|K02265 cytochrome c oxidase subunit 5b | (RefSeq) cytochrome c oxidase subunit 5b-2, mitochondrial-like	Oxidative phosphorylation (ko00190)	[C]	Energy production and conversion	--	Cytochrome c oxidase subunit 5b-2, mitochondrial (Precursor) GN=COX5B-2 OS=Arabidopsis thaliana (Mouse-ear cress) PE=2 SV=1	--	--	Cytochrome c oxidase [Macleaya cordata]
C01_transcript_573	13.49	12.59	13.12	3.36	3.68	2.54	1.12	1.36	1.48	[G]	Carbohydrate transport and metabolism	Molecular Function: beta-galactosidase activity (GO:0004565);; Cellular Component: cell wall (GO:0005618);; Cellular Component: vacuole (GO:0005773);; Biological Process: carbohydrate metabolic process (GO:0005975);; Molecular Function: carbohydrate binding (GO:0030246);;	--	--	[G]	Carbohydrate transport and metabolism	Glycosyl hydrolases family 35;; Galactose binding lectin domain;; Beta-galactosidase jelly roll domain;; Glycosyl hydrolases family 35;; Beta-galactosidase	Beta-galactosidase 3 (Precursor) OS=Arabidopsis thaliana (Mouse-ear cress) PE=1 SV=1	G	Carbohydrate transport and metabolism	D-galactoside/L-rhamnose binding SUEL lectin domain [Macleaya cordata]
C01_transcript_574	24.36	26.18	25.54	30.64	28.16	31.22	77.56	79.82	83.26	--	--	Molecular Function: DNA binding (GO:0003677);; Molecular Function: protein dimerization activity (GO:0046983);;	--	--	--	--	Protein of unknown function (DUF 659);; hAT family C-terminal dimerisation region;; BED zinc finger	--	S	Function unknown	PREDICTED: uncharacterized protein LOC104590486 isoform X1 [Nelumbo nucifera]
C01_transcript_581	8.63	8	9.31	10.16	12.33	11.54	34.62	40.54	35.8	--	--	--	--	--	[T]	Signal transduction mechanisms	T-complex protein 11	--	S	Function unknown	T-complex 11 [Macleaya cordata]
C01_transcript_583	3.09	3.27	4.08	3.41	4.62	4.73	12.9	13.98	14.54	[G]	Carbohydrate transport and metabolism	Molecular Function: beta-galactosidase activity (GO:0004565);; Biological Process: carbohydrate metabolic process (GO:0005975);; Cellular Component: plant-type cell wall (GO:0009505);; Cellular Component: plasmodesma (GO:0009506);; Molecular Function: carbohydrate binding (GO:0030246);;	--	--	[G]	Carbohydrate transport and metabolism	Glycosyl hydrolases family 35;; Galactose binding lectin domain;; Beta-galactosidase	Beta-galactosidase 1 (Precursor) GN=BGAL1 OS=Arabidopsis thaliana (Mouse-ear cress) PE=1 SV=1	G	Carbohydrate transport and metabolism	D-galactoside/L-rhamnose binding SUEL lectin domain [Macleaya cordata]
C01_transcript_592	6.07	5.71	6.28	10.09	10.4	9.34	25.29	25.83	26.71	[F]	Nucleotide transport and metabolism	Molecular Function: AMP deaminase activity (GO:0003876);; Cellular Component: nucleus (GO:0005634);; Cellular Component: cytosol (GO:0005829);; Biological Process: response to abscisic acid (GO:0009737);; Biological Process: embryo development ending in seed dormancy (GO:0009793);; Cellular Component: integral component of mitochondrial outer membrane (GO:0031307);; Biological Process: IMP salvag…	K01490|0|nnu:104602568|K01490 AMP deaminase [EC:3.5.4.6] | (RefSeq) AMP deaminase-like	Purine metabolism (ko00230)	[F]	Nucleotide transport and metabolism	Adenosine/AMP deaminase	AMP deaminase GN=F16M14.21 OS=Arabidopsis thaliana (Mouse-ear cress) PE=1 SV=2	F	Nucleotide transport and metabolism	hypothetical protein AQUCO_00400396v1 [Aquilegia coerulea]
C01_transcript_593	0.34	0	0	16.94	18.26	16.79	60.69	56.89	57.47	[G]	Carbohydrate transport and metabolism	Molecular Function: 1,4-alpha-glucan branching enzyme activity (GO:0003844);; Molecular Function: hydrolase activity, hydrolyzing O-glycosyl compounds (GO:0004553);; Biological Process: glycogen biosynthetic process (GO:0005978);; Molecular Function: cation binding (GO:0043169);;	K00700|0|vvi:100257371|K00700 1,4-alpha-glucan branching enzyme [EC:2.4.1.18] | (RefSeq) 1,4-alpha-glucan-branching enzyme 1, chloroplastic/amyloplastic	Starch and sucrose metabolism (ko00500)	[G]	Carbohydrate transport and metabolism	Carbohydrate-binding module 48 (Isoamylase N-terminal domain);; Alpha amylase, catalytic domain;; Alpha amylase, C-terminal all-beta domain	1,4-alpha-glucan-branching enzyme GN=SBE1 OS=Solanum tuberosum (Potato) PE=2 SV=2	G	Carbohydrate transport and metabolism	PREDICTED: 1,4-alpha-glucan-branching enzyme 1, chloroplastic/amyloplastic isoform X2 [Vitis vinifera]
C01_transcript_595	20.37	17.62	19.28	33.78	34.3	30.62	85.99	84.07	86.4	[G]	Carbohydrate transport and metabolism	--	K01214|0|pda:103708478|K01214 isoamylase [EC:3.2.1.68] | (RefSeq) isoamylase 3, chloroplastic	--	[G]	Carbohydrate transport and metabolism	Alpha amylase, catalytic domain;; Carbohydrate-binding module 48 (Isoamylase N-terminal domain)	Isoamylase 3, chloroplastic (Precursor) GN=ISA3 OS=Arabidopsis thaliana (Mouse-ear cress) PE=2 SV=2	G	Carbohydrate transport and metabolism	Glycoside hydrolase [Macleaya cordata]
C01_transcript_3233	365.11	416.19	365.01	4580.34	4860.71	4662.97	1050.69	1025.92	1140.36	[G]	Carbohydrate transport and metabolism	Biological Process: polysaccharide catabolic process (GO:0000272);; Cellular Component: chloroplast (GO:0009507);; Molecular Function: beta-amylase activity (GO:0016161);;	--	--	--	--	Glycosyl hydrolase family 14	Beta-amylase GN=BMY1 OS=Glycine max (Soybean) PE=1 SV=3	G	Carbohydrate transport and metabolism	Glycoside hydrolase [Macleaya cordata]
C01_transcript_3303	0.56	0.74	1.47	233.29	229.92	256.08	52.3	59.71	57.35	[G]	Carbohydrate transport and metabolism	Biological Process: polysaccharide catabolic process (GO:0000272);; Molecular Function: beta-amylase activity (GO:0016161);;	--	--	--	--	Glycosyl hydrolase family 14	Beta-amylase GN=BMY1 OS=Glycine max (Soybean) PE=1 SV=3	G	Carbohydrate transport and metabolism	Glycoside hydrolase [Macleaya cordata]
C01_transcript_3340	156.1	146.11	147.95	42.18	43.93	42.27	11.03	10.75	10.5	[E]	Amino acid transport and metabolism	Cellular Component: mitochondrion (GO:0005739);; Molecular Function: alanine-glyoxylate transaminase activity (GO:0008453);; Molecular Function: pyridoxal phosphate binding (GO:0030170);; Molecular Function: identical protein binding (GO:0042802);;	K00827|0|nnu:104597224|K00827 alanine-glyoxylate transaminase / (R)-3-amino-2-methylpropionate-pyruvate transaminase [EC:2.6.1.44 2.6.1.40] | (RefSeq) alanine--glyoxylate aminotransferase 2 homolog 3, mitochondrial	Alanine, aspartate and glutamate metabolism (ko00250);Glycine, serine and threonine metabolism (ko00260);Cysteine and methionine metabolism (ko00270);Valine, leucine and isoleucine degradation (ko00280)	[E]	Amino acid transport and metabolism	Aminotransferase class-III	Alanine--glyoxylate aminotransferase 2 homolog 3, mitochondrial (Precursor) GN=At3g08860 OS=Arabidopsis thaliana (Mouse-ear cress) PE=2 SV=1	E	Amino acid transport and metabolism	hypothetical protein AQUCO_00500183v1 [Aquilegia coerulea]
C01_transcript_3350	0.72	0.98	0.84	3.52	3.19	2.59	1.72	1.95	1.47	--	--	Biological Process: transcription, DNA-templated (GO:0006351);; Cellular Component: membrane (GO:0016020);; Molecular Function: organic cyclic compound binding (GO:0097159);; Molecular Function: heterocyclic compound binding (GO:1901363);;	--	--	--	--	No apical meristem (NAM) protein	NAC domain-containing protein 8 GN=NAC008 OS=Arabidopsis thaliana (Mouse-ear cress) PE=2 SV=1	S	Function unknown	hypothetical protein AQUCO_03600051v1 [Aquilegia coerulea]
C01_transcript_3366	346.61	358.62	353.4	54.64	44.56	45.95	16.92	17.22	17.03	[IQ]	Lipid transport and metabolism;; Secondary metabolites biosynthesis, transport and catabolism	Cellular Component: plasmodesma (GO:0009506);; Cellular Component: chloroplast stroma (GO:0009570);; Biological Process: response to cytokinin (GO:0009735);; Biological Process: positive regulation of seed germination (GO:0010030);; Biological Process: seed coat development (GO:0010214);; Biological Process: oxalate catabolic process (GO:0033611);; Cellular Component: apoplast (GO:0048046);; Mole…	--	--	[I]	Lipid transport and metabolism	AMP-binding enzyme;; AMP-binding enzyme C-terminal domain	Oxalate--CoA ligase {ECO:0000305} OS=Arabidopsis thaliana (Mouse-ear cress) PE=1 SV=1	IQ	Lipid transport and metabolism;; Secondary metabolites biosynthesis, transport and catabolism	AMP-dependent synthetase/ligase [Macleaya cordata]
C01_transcript_3370	44.72	40.73	45.19	5.64	5.4	5.5	2.58	2.88	1.81	[C]	Energy production and conversion	Molecular Function: oxidoreductase activity, acting on CH-OH group of donors (GO:0016614);; Molecular Function: tetrahydroberberine oxidase activity (GO:0050328);; Molecular Function: flavin adenine dinucleotide binding (GO:0050660);; Biological Process: oxidation-reduction process (GO:0055114);;	--	--	--	--	FAD binding domain;; Berberine and berberine like	Reticuline oxidase-like protein (Precursor) GN=At4g20830 OS=Arabidopsis thaliana (Mouse-ear cress) PE=1 SV=2	C	Energy production and conversion	FAD linked oxidase [Macleaya cordata]
C01_transcript_3371	57.85	54.29	54.11	14.08	16.55	16.25	5.55	6.25	6.97	[GI]	Carbohydrate transport and metabolism;; Lipid transport and metabolism	Molecular Function: enzyme inhibitor activity (GO:0004857);; Cellular Component: extracellular region (GO:0005576);; Cellular Component: cell wall (GO:0005618);; Molecular Function: pectinesterase activity (GO:0030599);; Biological Process: cell wall modification (GO:0042545);; Biological Process: negative regulation of catalytic activity (GO:0043086);; Molecular Function: aspartyl esterase activ…	K01051|0|tcc:TCM_037444|K01051 pectinesterase [EC:3.1.1.11] | (RefSeq) Plant invertase/pectin methylesterase inhibitor superfamily	Pentose and glucuronate interconversions (ko00040);Starch and sucrose metabolism (ko00500)	--	--	Pectinesterase;; Plant invertase/pectin methylesterase inhibitor	Pectinesterase 12 (Precursor) GN=T9J22.11 OS=Arabidopsis thaliana (Mouse-ear cress) PE=2 SV=1	G	Carbohydrate transport and metabolism	Plant invertase/pectin methylesterase inhibitor superfamily [Theobroma cacao]
C01_transcript_3384	66.67	60.18	62.79	5.73	5.52	5.51	1.86	3.41	1.86	--	--	Cellular Component: integral component of membrane (GO:0016021);;	--	--	[E]	Amino acid transport and metabolism	Transmembrane amino acid transporter protein;; Tryptophan/tyrosine permease family	Lysine histidine transporter-like 2 GN=At1g67640 OS=Arabidopsis thaliana (Mouse-ear cress) PE=2 SV=1	E	Amino acid transport and metabolism	hypothetical protein AQUCO_01100285v1 [Aquilegia coerulea]
C01_transcript_3390	13.83	14.6	13.86	28.41	29.3	28.39	102.73	96.31	100.79	--	--	Molecular Function: S-adenosylmethionine-dependent methyltransferase activity (GO:0008757);; Cellular Component: intracellular ribonucleoprotein complex (GO:0030529);; Cellular Component: nuclear lumen (GO:0031981);; Biological Process: ncRNA processing (GO:0034470);; Biological Process: macromolecule methylation (GO:0043414);; Biological Process: cellular component organization or biogenesis (GO…	--	--	--	--	--	--	S	Function unknown	hypothetical protein BVC80_1483g6 [Macleaya cordata]
C01_transcript_3421	242.41	260.18	244.89	69.15	67.52	66.08	20.42	21.18	19.39	--	--	Molecular Function: GTPase activity (GO:0003924);; Molecular Function: structural constituent of cytoskeleton (GO:0005200);; Molecular Function: GTP binding (GO:0005525);; Cellular Component: cytoplasm (GO:0005737);; Cellular Component: microtubule (GO:0005874);; Biological Process: microtubule-based process (GO:0007017);;	K07374|0|eus:EUTSA_v10000161mg|K07374 tubulin alpha | (RefSeq) hypothetical protein	Phagosome (ko04145)	[Z]	Cytoskeleton	Tubulin/FtsZ family, GTPase domain;; Tubulin C-terminal domain	Tubulin alpha chain GN=TUBA OS=Prunus dulcis (Almond) PE=2 SV=1	Z	Cytoskeleton	tubulin alpha chain [Quercus suber]
C01_transcript_3422	93.25	90.47	87.99	298.16	308.19	307.63	2656.77	2623.46	2641.23	[O]	Posttranslational modification, protein turnover, chaperones	Biological Process: proteolysis (GO:0006508);; Molecular Function: peptidase activity (GO:0008233);;	K01369|0|pxb:103951861|K01369 legumain [EC:3.4.22.34] | (RefSeq) vacuolar-processing enzyme-like	--	[O]	Posttranslational modification, protein turnover, chaperones	Peptidase C13 family	Vacuolar-processing enzyme (Precursor) OS=Citrus sinensis (Sweet orange) PE=2 SV=1	O	Posttranslational modification, protein turnover, chaperones	legumain/vacuolar processing enzyme [Papaver rhoeas]
C01_transcript_3425	1.21	1.26	2.26	109.73	117.47	118.18	13.34	14.13	11.97	[G]	Carbohydrate transport and metabolism	Biological Process: polysaccharide catabolic process (GO:0000272);; Cellular Component: chloroplast (GO:0009507);; Molecular Function: beta-amylase activity (GO:0016161);;	--	--	--	--	Glycosyl hydrolase family 14	Beta-amylase GN=BMY1 OS=Glycine max (Soybean) PE=1 SV=3	G	Carbohydrate transport and metabolism	Glycoside hydrolase [Macleaya cordata]
C01_transcript_3430	52.93	47.19	49.21	8.7	10.4	9.37	2.12	1.21	1.77	[IQ]	Lipid transport and metabolism;; Secondary metabolites biosynthesis, transport and catabolism	Molecular Function: 3-oxoacyl-[acyl-carrier-protein] synthase activity (GO:0004315);; Biological Process: fatty acid biosynthetic process (GO:0006633);;	K09458|0|nnu:104585947|K09458 3-oxoacyl-[acyl-carrier-protein] synthase II [EC:2.3.1.179] | (RefSeq) 3-oxoacyl-[acyl-carrier-protein] synthase I, chloroplastic	Fatty acid biosynthesis (ko00061);Biotin metabolism (ko00780);Fatty acid metabolism (ko01212)	[IQ]	--	Beta-ketoacyl synthase, N-terminal domain;; Beta-ketoacyl synthase, C-terminal domain	3-oxoacyl-[acyl-carrier-protein] synthase I, chloroplastic (Precursor) GN=KAS1 OS=Arabidopsis thaliana (Mouse-ear cress) PE=2 SV=2	I	Lipid transport and metabolism	Beta-ketoacyl synthase [Macleaya cordata]
C01_transcript_3459	51.09	47.4	49.92	2166.22	2140.38	2148.94	1153.95	1173.63	1257.04	[G]	Carbohydrate transport and metabolism	Biological Process: polysaccharide catabolic process (GO:0000272);; Cellular Component: chloroplast (GO:0009507);; Molecular Function: beta-amylase activity (GO:0016161);;	--	--	--	--	Glycosyl hydrolase family 14	Beta-amylase GN=BMY1 OS=Glycine max (Soybean) PE=1 SV=3	G	Carbohydrate transport and metabolism	Glycoside hydrolase [Macleaya cordata]
C01_transcript_3498	10	9.6	9.42	40.12	43.41	42.92	183.57	178.53	187.76	[QV]	Secondary metabolites biosynthesis, transport and catabolism;; Defense mechanisms	Cellular Component: membrane (GO:0016020);; Molecular Function: oxidoreductase activity (GO:0016491);; Molecular Function: metal ion binding (GO:0046872);;	--	--	[Q]	Secondary metabolites biosynthesis, transport and catabolism	Cytochrome P450	Cytochrome P450 71B34 GN=CYP71B34 OS=Arabidopsis thaliana (Mouse-ear cress) PE=2 SV=1	Q	Secondary metabolites biosynthesis, transport and catabolism	Cytochrome P450 [Macleaya cordata]
C01_transcript_3522	2.12	5.45	3.67	151.94	179.69	174.67	100.46	85.75	109.52	[G]	Carbohydrate transport and metabolism	Biological Process: polysaccharide catabolic process (GO:0000272);; Molecular Function: beta-amylase activity (GO:0016161);;	--	--	--	--	Glycosyl hydrolase family 14	Beta-amylase GN=BMY1 OS=Glycine max (Soybean) PE=1 SV=3	G	Carbohydrate transport and metabolism	Glycoside hydrolase [Macleaya cordata]
C01_transcript_3525	119.07	121.56	113.47	29.37	30.68	29.06	11.73	11.5	13.63	[E]	Amino acid transport and metabolism	Molecular Function: argininosuccinate synthase activity (GO:0004055);; Molecular Function: ATP binding (GO:0005524);; Biological Process: arginine biosynthetic process (GO:0006526);;	K01940|0|aly:ARALYDRAFT_914101|K01940 argininosuccinate synthase [EC:6.3.4.5] | (RefSeq) arginosuccinate synthase family	Arginine biosynthesis (ko00220);Alanine, aspartate and glutamate metabolism (ko00250);Biosynthesis of amino acids (ko01230)	[E]	Amino acid transport and metabolism	Arginosuccinate synthase;; Arginosuccinate synthase;; Arginosuccinate synthase	Argininosuccinate synthase, chloroplastic (Precursor) GN=At4g24830 OS=Arabidopsis thaliana (Mouse-ear cress) PE=2 SV=3	E	Amino acid transport and metabolism	argininosuccinate synthase, chloroplastic [Arabidopsis lyrata subsp. lyrata]
C01_transcript_3538	14.67	14.3	11.86	35.66	34.59	38.58	195.75	197.43	197.41	[S]	Function unknown	--	--	--	--	--	IQ calmodulin-binding motif	--	S	Function unknown	hypothetical protein AQUCO_00400055v1 [Aquilegia coerulea]
C01_transcript_3549	310.36	312.29	303.13	502.02	508.66	514.75	38.66	42.37	41.36	[QV]	Secondary metabolites biosynthesis, transport and catabolism;; Defense mechanisms	Molecular Function: monooxygenase activity (GO:0004497);; Molecular Function: iron ion binding (GO:0005506);; Cellular Component: endoplasmic reticulum membrane (GO:0005789);; Cellular Component: integral component of membrane (GO:0016021);; Molecular Function: heme binding (GO:0020037);; Cellular Component: organelle membrane (GO:0031090);; Biological Process: isoquinoline alkaloid biosynthetic …	K13395|3.92286e-171|nnu:104604446|K13395 (S)-stylopine/(S)-canadine/(S)-nandinine synthase [EC:1.14.21.1 1.14.21.5 1.14.21.12] | (RefSeq) (S)-canadine synthase-like	--	[Q]	Secondary metabolites biosynthesis, transport and catabolism	Cytochrome P450	(S)-stylopine synthase 1 GN=CYP719A2 OS=Eschscholzia californica (California poppy) PE=1 SV=1	Q	Secondary metabolites biosynthesis, transport and catabolism	stylopine synthase [Chelidonium majus]
C01_transcript_3565	1.03	1.38	0.95	66.76	68.08	70.35	39.95	41.14	46.99	[G]	Carbohydrate transport and metabolism	Biological Process: polysaccharide catabolic process (GO:0000272);; Cellular Component: chloroplast (GO:0009507);; Molecular Function: beta-amylase activity (GO:0016161);;	--	--	--	--	Glycosyl hydrolase family 14	Beta-amylase GN=BMY1 OS=Glycine max (Soybean) PE=1 SV=3	G	Carbohydrate transport and metabolism	Glycoside hydrolase [Macleaya cordata]
C01_transcript_3572	16.67	20.65	16.99	25.57	26.6	25.44	6.22	4.2	5.63	[QV]	Secondary metabolites biosynthesis, transport and catabolism;; Defense mechanisms	Molecular Function: monooxygenase activity (GO:0004497);; Molecular Function: iron ion binding (GO:0005506);; Cellular Component: endoplasmic reticulum membrane (GO:0005789);; Cellular Component: integral component of membrane (GO:0016021);; Molecular Function: heme binding (GO:0020037);; Biological Process: isoquinoline alkaloid biosynthetic process (GO:0033075);; Molecular Function: (S)-stylopi…	K13395|4.77522e-158|nnu:104604446|K13395 (S)-stylopine/(S)-canadine/(S)-nandinine synthase [EC:1.14.21.1 1.14.21.5 1.14.21.12] | (RefSeq) (S)-canadine synthase-like	--	[Q]	Secondary metabolites biosynthesis, transport and catabolism	Cytochrome P450	(S)-stylopine synthase GN=CYP719A13 OS=Argemone mexicana (Mexican prickly poppy) PE=1 SV=1	Q	Secondary metabolites biosynthesis, transport and catabolism	stylopine synthase [Chelidonium majus]
C01_transcript_3624	4.64	3.89	4.93	243.14	264.46	280.18	104.31	108.48	112.77	[G]	Carbohydrate transport and metabolism	Biological Process: polysaccharide catabolic process (GO:0000272);; Molecular Function: beta-amylase activity (GO:0016161);;	--	--	--	--	Glycosyl hydrolase family 14	Beta-amylase GN=BMY1 OS=Glycine max (Soybean) PE=1 SV=3	G	Carbohydrate transport and metabolism	Glycoside hydrolase [Macleaya cordata]
C01_transcript_3648	0.05	0	0	2.13	2.41	2.31	1.35	0.8	1.2	[G]	Carbohydrate transport and metabolism	Biological Process: polysaccharide catabolic process (GO:0000272);; Molecular Function: beta-amylase activity (GO:0016161);;	--	--	--	--	Glycosyl hydrolase family 14;; Glycosyl hydrolase family 14;; Glycosyl hydrolase family 14	Beta-amylase GN=BMY1 OS=Vigna unguiculata (Cowpea) PE=2 SV=1	G	Carbohydrate transport and metabolism	hypothetical protein CUMW_234840 [Citrus unshiu]
C01_transcript_3658	3	3.23	2.64	22.23	20.78	22.23	81.09	78.43	80.98	[V]	Defense mechanisms	Biological Process: drug transmembrane transport (GO:0006855);; Molecular Function: drug transmembrane transporter activity (GO:0015238);; Molecular Function: antiporter activity (GO:0015297);; Cellular Component: integral component of membrane (GO:0016021);;	K03327|0|nnu:104604290|K03327 multidrug resistance protein, MATE family | (RefSeq) protein DETOXIFICATION 33-like	--	[R]	General function prediction only	MatE;; MatE	Protein TRANSPARENT TESTA 12 GN=F17J16_80 OS=Arabidopsis thaliana (Mouse-ear cress) PE=2 SV=1	V	Defense mechanisms	multidrug and toxic compound extrusion transporter 1 [Coptis japonica]
C01_transcript_3666	17.2	23.69	24.57	240.19	257.19	264.18	88.37	98.76	80.71	[G]	Carbohydrate transport and metabolism	Biological Process: polysaccharide catabolic process (GO:0000272);; Molecular Function: beta-amylase activity (GO:0016161);;	--	--	--	--	Glycosyl hydrolase family 14	Beta-amylase GN=BMY1 OS=Vigna unguiculata (Cowpea) PE=2 SV=1	G	Carbohydrate transport and metabolism	Glycoside hydrolase [Macleaya cordata]
C01_transcript_3668	0.58	0.9	0.63	36.7	45.46	49.08	8.11	11.11	10.47	[G]	Carbohydrate transport and metabolism	Biological Process: polysaccharide catabolic process (GO:0000272);; Cellular Component: chloroplast (GO:0009507);; Molecular Function: beta-amylase activity (GO:0016161);;	--	--	--	--	Glycosyl hydrolase family 14;; Glycosyl hydrolase family 14	Beta-amylase GN=BMY1 OS=Glycine max (Soybean) PE=1 SV=3	G	Carbohydrate transport and metabolism	Glycoside hydrolase [Macleaya cordata]
C01_transcript_3741	118.68	118.4	110.47	31.96	29.69	32.8	10.75	9.21	11.12	--	--	Cellular Component: mitochondrion (GO:0005739);; Cellular Component: chloroplast envelope (GO:0009941);; Molecular Function: phosphoglycerate transmembrane transporter activity (GO:0015120);; Molecular Function: phosphoenolpyruvate:phosphate antiporter activity (GO:0015121);; Biological Process: phosphoglycerate transport (GO:0015713);; Cellular Component: integral component of membrane (GO:00160…	K15283|0|nnu:104593168|K15283 solute carrier family 35, member E1 | (RefSeq) phosphoenolpyruvate/phosphate translocator 1, chloroplastic-like	--	[GE]	--	Triose-phosphate Transporter family;; EamA-like transporter family	Phosphoenolpyruvate/phosphate translocator 2, chloroplastic (Precursor) OS=Oryza sativa subsp. japonica (Rice) PE=2 SV=1	S	Function unknown	Drug/metabolite transporter [Macleaya cordata]
C01_transcript_3746	226.75	238.04	233.4	52.71	53.9	53	21.71	19.64	20.31	--	--	Molecular Function: GTPase activity (GO:0003924);; Molecular Function: structural constituent of cytoskeleton (GO:0005200);; Molecular Function: GTP binding (GO:0005525);; Cellular Component: cytoplasm (GO:0005737);; Cellular Component: microtubule (GO:0005874);; Biological Process: microtubule-based process (GO:0007017);;	K07374|0|eus:EUTSA_v10000161mg|K07374 tubulin alpha | (RefSeq) hypothetical protein	Phagosome (ko04145)	[Z]	Cytoskeleton	Tubulin/FtsZ family, GTPase domain;; Tubulin C-terminal domain	Tubulin alpha chain GN=TUBA OS=Prunus dulcis (Almond) PE=2 SV=1	Z	Cytoskeleton	tubulin alpha chain [Quercus suber]
C01_transcript_3784	5.41	5.79	6.53	7	8.33	9.88	34.18	38.62	34.7	[O]	Posttranslational modification, protein turnover, chaperones	Cellular Component: intracellular (GO:0005622);; Molecular Function: oxidoreductase activity (GO:0016491);; Biological Process: intracellular signal transduction (GO:0035556);; Molecular Function: metal ion binding (GO:0046872);;	K17609|0|pda:103719108|K17609 nucleoredoxin [EC:1.8.1.8] | (RefSeq) probable nucleoredoxin 2	--	[R]	General function prediction only	Thioredoxin-like;; AhpC/TSA family;; Thioredoxin;; Thioredoxin-like domain;; SCO1/SenC;; Redoxin;; C1 domain	Probable nucleoredoxin 2 OS=Oryza sativa subsp. japonica (Rice) PE=2 SV=1	O	Posttranslational modification, protein turnover, chaperones	Protein kinase C-like [Macleaya cordata]
C01_transcript_3795	30.41	29.87	28.15	45.33	43.74	41.55	130.31	132.31	135.29	--	--	--	K20557|3.05741e-129|nnu:104599870|K20557 transcription factor VIP1 | (RefSeq) transcription factor VIP1	--	--	--	bZIP transcription factor;; Basic region leucine zipper	Transcription factor VIP1 GN=F2J6.6 OS=Arabidopsis thaliana (Mouse-ear cress) PE=1 SV=1	K	Transcription	Basic-leucine zipper domain [Macleaya cordata]
C01_transcript_3799	2.77	5.71	3.69	17.06	18	12.4	8.9	7.71	8.16	[DZ]	Cell cycle control, cell division, chromosome partitioning;; Cytoskeleton	--	--	--	[S]	Function unknown	Regulator of chromosome condensation (RCC1) repeat;; Regulator of chromosome condensation (RCC1) repeat	Ultraviolet-B receptor UVR8 GN=UVR8 OS=Arabidopsis thaliana (Mouse-ear cress) PE=1 SV=1	DZ	Cell cycle control, cell division, chromosome partitioning;; Cytoskeleton	Regulator of chromosome condensation [Macleaya cordata]
C01_transcript_3850	2.73	2.48	2.24	23.14	18.78	23.08	11.33	8.05	8.6	[Q]	Secondary metabolites biosynthesis, transport and catabolism	Molecular Function: metal ion binding (GO:0046872);; Molecular Function: dioxygenase activity (GO:0051213);; Biological Process: oxidation-reduction process (GO:0055114);;	--	--	[QR]	--	2OG-Fe(II) oxygenase superfamily	Protein SRG1 GN=SRG1 OS=Arabidopsis thaliana (Mouse-ear cress) PE=2 SV=1	S	Function unknown	hypothetical protein AQUCO_11100022v1 [Aquilegia coerulea]
C01_transcript_3886	7.73	6.51	6.95	11.39	12.79	10.52	63.67	65.21	67.09	--	--	Molecular Function: transcription cofactor activity (GO:0003712);; Molecular Function: histone acetyltransferase activity (GO:0004402);; Molecular Function: calmodulin binding (GO:0005516);; Cellular Component: nucleus (GO:0005634);; Biological Process: regulation of transcription, DNA-templated (GO:0006355);; Molecular Function: zinc ion binding (GO:0008270);; Biological Process: embryo sac deve…	--	--	[K]	Transcription	TAZ zinc finger;; BTB/POZ domain	BTB/POZ and TAZ domain-containing protein 4 GN=BT4 OS=Arabidopsis thaliana (Mouse-ear cress) PE=1 SV=1	S	Function unknown	zinc finger protein [Macleaya cordata]
C01_transcript_3952	0.16	0	0.47	20.87	19.1	24.2	2.11	1.93	4.28	[G]	Carbohydrate transport and metabolism	Biological Process: polysaccharide catabolic process (GO:0000272);; Molecular Function: beta-amylase activity (GO:0016161);;	--	--	--	--	Glycosyl hydrolase family 14	Beta-amylase GN=BMY1 OS=Glycine max (Soybean) PE=1 SV=3	G	Carbohydrate transport and metabolism	Glycoside hydrolase [Macleaya cordata]
C01_transcript_3962	28.98	32.13	30.68	138.14	141.9	139.28	518.43	523.29	532.13	--	--	--	--	--	[S]	Function unknown	Telomere stability and silencing;; Telomere stability C-terminal	--	S	Function unknown	Sde2 N-terminal domain [Macleaya cordata]
C01_transcript_4018	340.01	337.04	330.27	77.36	76.69	74.59	22.89	22.16	23.85	[I]	Lipid transport and metabolism	Biological Process: lipid metabolic process (GO:0006629);; Cellular Component: integral component of membrane (GO:0016021);; Molecular Function: oxidoreductase activity, acting on paired donors, with oxidation of a pair of donors resulting in the reduction of molecular oxygen to two molecules of water (GO:0016717);; Biological Process: oxidation-reduction process (GO:0055114);;	K10256|0|nnu:104597556|K10256 omega-6 fatty acid desaturase / acyl-lipid omega-6 desaturase (Delta-12 desaturase) [EC:1.14.19.6 1.14.19.22] | (RefSeq) delta(12)-fatty-acid desaturase FAD2	Biosynthesis of unsaturated fatty acids (ko01040);Fatty acid metabolism (ko01212)	--	--	Fatty acid desaturase;; Domain of unknown function (DUF3474)	Omega-6 fatty acid desaturase, endoplasmic reticulum isozyme 2 GN=FAD2-2 OS=Glycine max (Soybean) PE=2 SV=1	I	Lipid transport and metabolism	Fatty acid desaturase [Macleaya cordata]
C01_transcript_4019	25.01	26.19	28.03	913.39	961.02	1025.45	164.68	183.18	187.31	[G]	Carbohydrate transport and metabolism	Biological Process: polysaccharide catabolic process (GO:0000272);; Cellular Component: chloroplast (GO:0009507);; Molecular Function: beta-amylase activity (GO:0016161);;	--	--	--	--	Glycosyl hydrolase family 14	Beta-amylase GN=BMY1 OS=Glycine max (Soybean) PE=1 SV=3	G	Carbohydrate transport and metabolism	Glycoside hydrolase [Macleaya cordata]
C01_transcript_4155	16.43	16.52	16.6	30.2	26.39	28.66	222.35	225.41	227.96	--	--	--	K09562|1.50081e-81|sly:101253115|K09562 hsp70-interacting protein | (RefSeq) hsp70-binding protein 1	Protein processing in endoplasmic reticulum (ko04141)	[O]	Posttranslational modification, protein turnover, chaperones	--	--	O	Posttranslational modification, protein turnover, chaperones	Armadillo [Macleaya cordata]
C01_transcript_4156	441.76	478.34	473.8	18198.69	18729.53	18323.16	6631.75	5981.86	6716.82	[G]	Carbohydrate transport and metabolism	Biological Process: polysaccharide catabolic process (GO:0000272);; Cellular Component: chloroplast (GO:0009507);; Molecular Function: beta-amylase activity (GO:0016161);;	--	--	--	--	Glycosyl hydrolase family 14	Beta-amylase GN=BMY1 OS=Vigna unguiculata (Cowpea) PE=2 SV=1	G	Carbohydrate transport and metabolism	Glycoside hydrolase [Macleaya cordata]
C01_transcript_4159	0.23	0.73	0.29	13.06	15.12	14.3	6.25	7.73	5.52	[G]	Carbohydrate transport and metabolism	Biological Process: polysaccharide catabolic process (GO:0000272);; Molecular Function: beta-amylase activity (GO:0016161);;	--	--	--	--	Glycosyl hydrolase family 14	Beta-amylase GN=BMY1 OS=Glycine max (Soybean) PE=1 SV=3	G	Carbohydrate transport and metabolism	Glycoside hydrolase [Macleaya cordata]
C01_transcript_4163	55.45	54.55	53.73	69.62	64.48	66.3	186.45	190.8	194.83	--	--	Cellular Component: intracellular (GO:0005622);; Biological Process: response to red or far red light (GO:0009639);;	--	--	--	--	B-box zinc finger	B-box zinc finger protein 21 {ECO:0000303|PubMed:19920209} GN=At1g75540 OS=Arabidopsis thaliana (Mouse-ear cress) PE=1 SV=1	S	Function unknown	hypothetical protein AQUCO_00600083v1 [Aquilegia coerulea]
C01_transcript_4164	266.21	271.3	261.3	61.54	61.86	62.92	2.08	2.42	2.87	[H]	Coenzyme transport and metabolism	Biological Process: metabolic process (GO:0008152);; Molecular Function: S-adenosylmethionine-dependent methyltransferase activity (GO:0008757);;	K13066|2.25082e-127|nnu:104586605|K13066 caffeic acid 3-O-methyltransferase [EC:2.1.1.68] | (RefSeq) (S)-scoulerine 9-O-methyltransferase-like	Phenylpropanoid biosynthesis (ko00940)	[R]	General function prediction only	O-methyltransferase;; Dimerisation domain	(S)-scoulerine 9-O-methyltransferase GN=SMT OS=Coptis japonica (Japanese goldthread) PE=1 SV=1	S	Function unknown	hypothetical protein AQUCO_07600105v1 [Aquilegia coerulea]
C01_transcript_4213	15.34	20.78	14.67	45.39	47.36	44.08	242.85	215.26	231.89	[C]	Energy production and conversion	Molecular Function: magnesium ion binding (GO:0000287);; Molecular Function: isocitrate dehydrogenase (NADP+) activity (GO:0004450);; Molecular Function: copper ion binding (GO:0005507);; Cellular Component: cytosol (GO:0005829);; Cellular Component: plasma membrane (GO:0005886);; Biological Process: tricarboxylic acid cycle (GO:0006099);; Biological Process: isocitrate metabolic process (GO:0006…	K00031|0|pop:POPTR_0004s07320g|K00031 isocitrate dehydrogenase [EC:1.1.1.42] | (RefSeq) POPTRDRAFT_648243; isocitrate dehydrogenase family protein	Citrate cycle (TCA cycle) (ko00020);Glutathione metabolism (ko00480);Carbon metabolism (ko01200);2-Oxocarboxylic acid metabolism (ko01210);Biosynthesis of amino acids (ko01230);Peroxisome (ko04146)	[C]	Energy production and conversion	Isocitrate/isopropylmalate dehydrogenase	Isocitrate dehydrogenase [NADP] OS=Nicotiana tabacum (Common tobacco) PE=2 SV=1	C	Energy production and conversion	Isocitrate dehydrogenase NADP-dependent [Macleaya cordata]
C01_transcript_4234	1.09	0.68	0.53	152.56	157.96	156.68	43.06	39.42	39.73	[G]	Carbohydrate transport and metabolism	Biological Process: polysaccharide catabolic process (GO:0000272);; Molecular Function: beta-amylase activity (GO:0016161);;	--	--	--	--	Glycosyl hydrolase family 14;; Glycosyl hydrolase family 14	Beta-amylase GN=BMY1 OS=Trifolium repens (Creeping white clover) PE=2 SV=1	G	Carbohydrate transport and metabolism	PREDICTED: beta-amylase [Elaeis guineensis]
C01_transcript_4250	428.33	417.09	394.23	119.63	114.17	118.26	46.71	47.6	44.48	[C]	Energy production and conversion	Biological Process: carbohydrate metabolic process (GO:0005975);; Biological Process: tricarboxylic acid cycle (GO:0006099);; Biological Process: malate metabolic process (GO:0006108);; Molecular Function: hydrolase activity (GO:0016787);; Molecular Function: L-malate dehydrogenase activity (GO:0030060);;	K00026|0|vvi:100232859|K00026 malate dehydrogenase [EC:1.1.1.37] | (RefSeq) MDH; malate dehydrogenase	Citrate cycle (TCA cycle) (ko00020);Cysteine and methionine metabolism (ko00270);Pyruvate metabolism (ko00620);Glyoxylate and dicarboxylate metabolism (ko00630);Carbon fixation in photosynthetic organisms (ko00710);Carbon metabolism (ko01200)	[C]	Energy production and conversion	lactate/malate dehydrogenase, NAD binding domain;; lactate/malate dehydrogenase, alpha/beta C-terminal domain;; 3-beta hydroxysteroid dehydrogenase/isomerase family	Malate dehydrogenase, mitochondrial (Precursor) GN=MMDH OS=Citrullus lanatus (Watermelon) PE=1 SV=1	C	Energy production and conversion	Lactate/malate dehydrogenase [Macleaya cordata]
C01_transcript_4362	70.81	69.37	69.67	14.3	18.22	8.72	4.1	6.19	7.4	[Z]	Cytoskeleton	Molecular Function: ATP binding (GO:0005524);;	K10355|0|pxb:103933450|K10355 actin, other eukaryote | (RefSeq) actin-like	--	[Z]	Cytoskeleton	Actin	Actin OS=Gossypium hirsutum (Upland cotton) PE=3 SV=1	Z	Cytoskeleton	PREDICTED: actin-like [Pyrus x bretschneideri]
C01_transcript_4398	4.72	4.43	3.13	7.29	6.69	6.54	64	63.59	67.29	--	--	--	K02265|1.52498e-06|bvg:104904603|K02265 cytochrome c oxidase subunit 5b | (RefSeq) cytochrome c oxidase subunit 5b-2, mitochondrial	Oxidative phosphorylation (ko00190)	--	--	--	--	--	--	Cytochrome c oxidase [Macleaya cordata]
C01_transcript_4402	1.85	4.61	1.24	294.76	331.5	319.22	141.88	141.35	157.98	[G]	Carbohydrate transport and metabolism	Biological Process: polysaccharide catabolic process (GO:0000272);; Cellular Component: chloroplast (GO:0009507);; Molecular Function: beta-amylase activity (GO:0016161);;	--	--	--	--	Glycosyl hydrolase family 14	Beta-amylase GN=BMY1 OS=Glycine max (Soybean) PE=1 SV=3	G	Carbohydrate transport and metabolism	Glycoside hydrolase [Macleaya cordata]
C01_transcript_4414	0.76	1.42	0.82	20.6	15.85	18.34	5.19	6.23	4.33	--	--	Biological Process: polysaccharide catabolic process (GO:0000272);; Molecular Function: beta-amylase activity (GO:0016161);;	--	--	--	--	Glycosyl hydrolase family 14	Beta-amylase GN=BMY1 OS=Glycine max (Soybean) PE=1 SV=3	G	Carbohydrate transport and metabolism	hypothetical protein AQUCO_00500422v1 [Aquilegia coerulea]
C01_transcript_4415	15.24	14.69	12.56	17	17.22	16.65	47.18	47.08	46.79	[S]	Function unknown	Cellular Component: membrane (GO:0016020);;	--	--	--	--	Vitamin K epoxide reductase family	Thiol-disulfide oxidoreductase LTO1 (Precursor) GN=LTO1 OS=Arabidopsis thaliana (Mouse-ear cress) PE=1 SV=1	S	Function unknown	Vitamin K epoxide reductase [Macleaya cordata]
C01_transcript_4416	20.05	17.65	20.6	119.85	123.32	121.56	42.6	40.68	44.31	[G]	Carbohydrate transport and metabolism	Molecular Function: zinc ion binding (GO:0008270);; Biological Process: lignin biosynthetic process (GO:0009809);; Molecular Function: cinnamyl-alcohol dehydrogenase activity (GO:0045551);; Molecular Function: sinapyl alcohol dehydrogenase activity (GO:0052747);; Biological Process: oxidation-reduction process (GO:0055114);;	K00083|0|cit:102607276|K00083 cinnamyl-alcohol dehydrogenase [EC:1.1.1.195] | (RefSeq) CAD; carbamoyl-phosphate synthetase 2, aspartate transcarbamylase, and dihydroorotase	Phenylpropanoid biosynthesis (ko00940)	[Q]	Secondary metabolites biosynthesis, transport and catabolism	Alcohol dehydrogenase GroES-like domain;; Zinc-binding dehydrogenase	Probable cinnamyl alcohol dehydrogenase 1 GN=CAD1 OS=Aralia cordata (Udo) PE=2 SV=1	C	Energy production and conversion	hypothetical protein AQUCO_08300043v1 [Aquilegia coerulea]
C01_transcript_4420	13.05	15.27	14.55	17.57	18.58	21.18	82.9	87.31	89.87	--	--	--	--	--	--	--	Surfeit locus protein 2 (SURF2)	Phosphoenolpyruvate carboxylase, housekeeping isozyme GN=PPC16 OS=Glycine max (Soybean) PE=1 SV=1	S	Function unknown	Surfeit locus 2 [Macleaya cordata]
C01_transcript_4429	44.06	42.85	43.32	71.93	69.77	74.31	338.01	337.44	344.74	[H]	Coenzyme transport and metabolism	Cellular Component: cytosol (GO:0005829);; Biological Process: response to stress (GO:0006950);; Biological Process: thiamine biosynthetic process (GO:0009228);; Cellular Component: chloroplast stroma (GO:0009570);; Molecular Function: oxidoreductase activity (GO:0016491);; Molecular Function: metal ion binding (GO:0046872);; Biological Process: thiazole biosynthetic process (GO:0052837);; Biolog…	K03146|1.10155e-163|sind:105167970|K03146 thiamine thiazole synthase | (RefSeq) thiamine thiazole synthase 2, chloroplastic-like	Thiamine metabolism (ko00730)	[R]	General function prediction only	Thi4 family;; FAD dependent oxidoreductase;; FAD binding domain;; NAD(P)-binding Rossmann-like domain	Thiamine thiazole synthase 2, chloroplastic {ECO:0000255|HAMAP-Rule:MF_03158} (Precursor) GN=VIT_10s0116g00530 OS=Vitis vinifera (Grape) PE=3 SV=1	H	Coenzyme transport and metabolism	unnamed protein product [Coffea canephora]
C01_transcript_4437	0.21	0.09	0.17	5.49	5.94	6.01	1.01	1.9	2.74	[G]	Carbohydrate transport and metabolism	Biological Process: polysaccharide catabolic process (GO:0000272);; Cellular Component: chloroplast (GO:0009507);; Molecular Function: beta-amylase activity (GO:0016161);;	--	--	--	--	Glycosyl hydrolase family 14;; Glycosyl hydrolase family 14	Beta-amylase GN=BMY1 OS=Trifolium repens (Creeping white clover) PE=2 SV=1	G	Carbohydrate transport and metabolism	PREDICTED: beta-amylase [Elaeis guineensis]
C01_transcript_4486	11.07	15.85	13.88	26.7	25.8	27	88.83	86.17	98.54	[T]	Signal transduction mechanisms	Molecular Function: hydrolase activity (GO:0016787);;	K14497|1.67564e-109|nnu:104600371|K14497 protein phosphatase 2C [EC:3.1.3.16] | (RefSeq) probable protein phosphatase 2C 51	Plant hormone signal transduction (ko04075)	[T]	Signal transduction mechanisms	Protein phosphatase 2C	Probable protein phosphatase 2C 8 GN=OSJNBa0049H05.30 OS=Oryza sativa subsp. japonica (Rice) PE=2 SV=1	T	Signal transduction mechanisms	Protein phosphatase 2C (PP2C)-like domain [Macleaya cordata]
C01_transcript_4516	119.72	135.41	130	156.12	160.3	162.1	482.01	476.67	479.14	[Q]	Secondary metabolites biosynthesis, transport and catabolism	Molecular Function: dioxygenase activity (GO:0051213);;	--	--	[QR]	--	2OG-Fe(II) oxygenase superfamily;; non-haem dioxygenase in morphine synthesis N-terminal	1-aminocyclopropane-1-carboxylate oxidase homolog 2 GN=At1g06640 OS=Arabidopsis thaliana (Mouse-ear cress) PE=2 SV=1	S	Function unknown	Oxoglutarate/iron-dependent dioxygenase [Macleaya cordata]
C01_transcript_4535	191.08	194.27	179.22	47.86	53.35	49.55	26.7	27.72	24.99	--	--	Cellular Component: chloroplast (GO:0009507);; Cellular Component: membrane (GO:0016020);;	--	--	--	--	Transmembrane proteins 14C	--	S	Function unknown	Uncharacterized protein family UPF0136 [Macleaya cordata]
C01_transcript_4539	0.83	0.66	0.27	50.19	57.98	59.1	17.44	16.06	16.03	[G]	Carbohydrate transport and metabolism	Biological Process: polysaccharide catabolic process (GO:0000272);; Cellular Component: chloroplast (GO:0009507);; Molecular Function: beta-amylase activity (GO:0016161);;	--	--	--	--	Glycosyl hydrolase family 14	Beta-amylase GN=BMY1 OS=Glycine max (Soybean) PE=1 SV=3	G	Carbohydrate transport and metabolism	Glycoside hydrolase [Macleaya cordata]
C01_transcript_4564	2.09	2.12	2.89	7.3	7.66	7.3	77.8	79.62	84.8	--	--	--	--	--	--	--	Remorin, C-terminal region	--	S	Function unknown	Remorin [Macleaya cordata]
C01_transcript_4590	14.89	8.64	13.67	30.64	32.92	33.37	99.96	100.27	104.24	[C]	Energy production and conversion	Molecular Function: 3-methyl-2-oxobutanoate dehydrogenase (2-methylpropanoyl-transferring) activity (GO:0003863);; Biological Process: oxidation-reduction process (GO:0055114);;	K00167|0|cit:102626842|K00167 2-oxoisovalerate dehydrogenase E1 component beta subunit [EC:1.2.4.4] | (RefSeq) 2-oxoisovalerate dehydrogenase subunit beta 1, mitochondrial	Valine, leucine and isoleucine degradation (ko00280);Propanoate metabolism (ko00640)	[C]	Energy production and conversion	Transketolase, pyrimidine binding domain;; Transketolase, C-terminal domain	2-oxoisovalerate dehydrogenase subunit beta 1, mitochondrial (Precursor) OS=Arabidopsis thaliana (Mouse-ear cress) PE=2 SV=1	C	Energy production and conversion	2-oxoisovalerate dehydrogenase subunit beta 1, mitochondrial isoform X1 [Citrus clementina]
C01_transcript_4596	9.37	8.52	6.71	1.22	1.28	1.21	31.87	34.52	35.5	[M]	Cell wall/membrane/envelope biogenesis	Molecular Function: transferase activity, transferring glycosyl groups (GO:0016757);;	K18819|0|jcu:105642660|K18819 inositol 3-alpha-galactosyltransferase [EC:2.4.1.123] | (RefSeq) galactinol synthase 1	Galactose metabolism (ko00052)	[G]	Carbohydrate transport and metabolism	Glycosyl transferase family 8	Galactinol synthase 1 GN=GOLS1 OS=Arabidopsis thaliana (Mouse-ear cress) PE=1 SV=1	O	Posttranslational modification, protein turnover, chaperones	galactinol synthase 1 [Manihot esculenta]
C01_transcript_4605	87.51	88.97	85.41	25.64	20.16	23.17	6.85	6.76	7.04	--	--	Cellular Component: mitochondrion (GO:0005739);; Cellular Component: chloroplast envelope (GO:0009941);; Molecular Function: phosphoglycerate transmembrane transporter activity (GO:0015120);; Molecular Function: phosphoenolpyruvate:phosphate antiporter activity (GO:0015121);; Biological Process: phosphoglycerate transport (GO:0015713);; Cellular Component: integral component of membrane (GO:00160…	K15283|0|nnu:104593168|K15283 solute carrier family 35, member E1 | (RefSeq) phosphoenolpyruvate/phosphate translocator 1, chloroplastic-like	--	[GE]	--	Triose-phosphate Transporter family;; EamA-like transporter family	Phosphoenolpyruvate/phosphate translocator 2, chloroplastic (Precursor) OS=Oryza sativa subsp. japonica (Rice) PE=2 SV=1	S	Function unknown	Drug/metabolite transporter [Macleaya cordata]
C01_transcript_4620	1.66	1.88	1.92	252.93	244.59	268.63	2283.13	2280.78	2362.68	[M]	Cell wall/membrane/envelope biogenesis	Molecular Function: transferase activity, transferring glycosyl groups (GO:0016757);;	K18819|0|vvi:100260266|K18819 inositol 3-alpha-galactosyltransferase [EC:2.4.1.123] | (RefSeq) galactinol synthase 1	Galactose metabolism (ko00052)	[G]	Carbohydrate transport and metabolism	Glycosyl transferase family 8	Galactinol synthase 1 GN=GOLS1 OS=Ajuga reptans (Bugle) PE=1 SV=1	O	Posttranslational modification, protein turnover, chaperones	Glycosyl transferase [Macleaya cordata]
C01_transcript_4687	0.48	0.14	0.24	18.62	12.66	16.07	2.27	2.36	2.04	[G]	Carbohydrate transport and metabolism	Biological Process: polysaccharide catabolic process (GO:0000272);; Cellular Component: chloroplast (GO:0009507);; Molecular Function: beta-amylase activity (GO:0016161);;	--	--	--	--	Glycosyl hydrolase family 14	Beta-amylase GN=BMY1 OS=Glycine max (Soybean) PE=1 SV=3	G	Carbohydrate transport and metabolism	Glycoside hydrolase [Macleaya cordata]
C01_transcript_4692	68.43	70.17	69.32	132.88	131.35	130.48	408.91	402.39	403.95	--	--	Molecular Function: peroxidase activity (GO:0004601);; Cellular Component: extracellular region (GO:0005576);; Biological Process: response to oxidative stress (GO:0006979);; Molecular Function: heme binding (GO:0020037);; Biological Process: hydrogen peroxide catabolic process (GO:0042744);; Molecular Function: metal ion binding (GO:0046872);; Biological Process: oxidation-reduction process (GO:…	K00430|3.56631e-167|nnu:104593959|K00430 peroxidase [EC:1.11.1.7] | (RefSeq) peroxidase 72-like	Phenylpropanoid biosynthesis (ko00940)	--	--	Peroxidase	Peroxidase 72 (Precursor) OS=Arabidopsis thaliana (Mouse-ear cress) PE=1 SV=1	G	Carbohydrate transport and metabolism	Plant peroxidase [Macleaya cordata]
C01_transcript_4720	66.86	65.85	68.32	86.05	85.64	91.37	319.04	319.96	318.83	[G]	Carbohydrate transport and metabolism	Molecular Function: ATP binding (GO:0005524);; Cellular Component: mitochondrion (GO:0005739);; Biological Process: starch catabolic process (GO:0005983);; Cellular Component: chloroplast stroma (GO:0009570);; Biological Process: cold acclimation (GO:0009631);; Cellular Component: chloroplast envelope (GO:0009941);; Biological Process: phosphorylation (GO:0016310);; Molecular Function: alpha-gluc…	K08244|0|cmo:103488983|K08244 alpha-glucan, water dikinase [EC:2.7.9.4] | (RefSeq) alpha-glucan water dikinase, chloroplastic	--	--	--	Pyruvate phosphate dikinase, PEP/pyruvate binding domain	Alpha-glucan water dikinase, chloroplastic (Precursor) GN=R1 OS=Solanum tuberosum (Potato) PE=1 SV=2	S	Function unknown	Pyruvate phosphate dikinase [Macleaya cordata]
C01_transcript_4734	352.37	334.31	341.7	45.4	46.58	50.73	13.83	20	16.02	[S]	Function unknown	Cellular Component: membrane (GO:0016020);;	--	--	--	--	LysM domain	LysM domain-containing GPI-anchored protein 2 (Precursor) GN=LYM2 OS=Arabidopsis thaliana (Mouse-ear cress) PE=1 SV=1	S	Function unknown	PREDICTED: lysM domain-containing GPI-anchored protein 2 [Vitis vinifera]
C01_transcript_4761	52.71	52.93	48.77	9.24	11.3	11.04	0.11	0.16	0.37	--	--	Molecular Function: hydrolase activity (GO:0016787);;	--	--	--	--	GDSL-like Lipase/Acylhydrolase	GDSL esterase/lipase At3g62280 (Precursor) GN=At3g62280 OS=Arabidopsis thaliana (Mouse-ear cress) PE=2 SV=1	G	Carbohydrate transport and metabolism	PREDICTED: GDSL esterase/lipase At3g62280 [Juglans regia]
C01_transcript_4839	85.17	89.31	83.28	148.76	151.86	152.28	409.01	393.19	400.9	[M]	Cell wall/membrane/envelope biogenesis	Cellular Component: cytosol (GO:0005829);; Biological Process: glucosinolate catabolic process (GO:0019762);; Biological Process: nitrile biosynthetic process (GO:0080028);;	--	--	[R]	General function prediction only	Kelch motif;; Galactose oxidase, central domain;; Galactose oxidase, central domain;; Kelch motif;; Kelch motif;; Kelch motif;; PQQ-like domain	Nitrile-specifier protein 5 GN=NSP5 OS=Arabidopsis thaliana (Mouse-ear cress) PE=2 SV=1	S	Function unknown	Kelch repeat type 1 [Macleaya cordata]
C01_transcript_4942	174.57	177.63	176.85	45.55	43.9	49.15	13.52	15.68	11.43	[C]	Energy production and conversion	Molecular Function: cytochrome-b5 reductase activity, acting on NAD(P)H (GO:0004128);; Molecular Function: copper ion binding (GO:0005507);; Cellular Component: mitochondrion (GO:0005739);; Cellular Component: Golgi apparatus (GO:0005794);; Cellular Component: plant-type cell wall (GO:0009505);; Biological Process: oxidation-reduction process (GO:0055114);;	K00326|0|nnu:104592380|K00326 cytochrome-b5 reductase [EC:1.6.2.2] | (RefSeq) NADH-cytochrome b5 reductase-like protein	Amino sugar and nucleotide sugar metabolism (ko00520)	[HC]	--	Oxidoreductase NAD-binding domain;; Oxidoreductase FAD-binding domain;; Ferric reductase NAD binding domain	NADH-cytochrome b5 reductase-like protein GN=CBR2 OS=Arabidopsis thaliana (Mouse-ear cress) PE=1 SV=2	C	Energy production and conversion	Oxidoreductase FAD/NAD(P)-binding [Macleaya cordata]
C01_transcript_4955	178.95	181.95	184.54	50.15	52.12	49.11	5.3	5.64	6.86	[R]	General function prediction only	--	--	--	[G]	Carbohydrate transport and metabolism	NAD(P)H-binding;; 3-beta hydroxysteroid dehydrogenase/isomerase family;; NmrA-like family	Uncharacterized protein At2g37660, chloroplastic (Precursor) GN=At2g37660 OS=Arabidopsis thaliana (Mouse-ear cress) PE=1 SV=2	GM	Carbohydrate transport and metabolism;; Cell wall/membrane/envelope biogenesis	hypothetical protein BVC80_1835g231 [Macleaya cordata]
C01_transcript_4957	0.86	0.89	0.81	18.78	17.84	17.96	4.63	6.62	6.24	--	--	Biological Process: polysaccharide catabolic process (GO:0000272);; Molecular Function: beta-amylase activity (GO:0016161);;	--	--	--	--	--	Beta-amylase GN=BMY1 OS=Trifolium repens (Creeping white clover) PE=2 SV=1	G	Carbohydrate transport and metabolism	Glycoside hydrolase [Macleaya cordata]
C01_transcript_4975	0.42	1.02	0.14	28.84	32.83	29.7	11.59	10.22	11.09	--	--	Biological Process: polysaccharide catabolic process (GO:0000272);; Cellular Component: chloroplast (GO:0009507);; Molecular Function: beta-amylase activity (GO:0016161);;	--	--	--	--	--	Beta-amylase GN=BMY1 OS=Glycine max (Soybean) PE=1 SV=3	G	Carbohydrate transport and metabolism	Glycoside hydrolase [Macleaya cordata]
C01_transcript_4983	1369.13	1381.27	1350.66	387.61	385.18	381.66	11.52	12.19	9.88	--	--	--	--	--	--	--	--	--	--	--	--
C01_transcript_4993	628.76	635.86	608.78	41.57	44.7	45.3	5.97	8.52	6.81	[G]	Carbohydrate transport and metabolism	Molecular Function: chitinase activity (GO:0004568);; Biological Process: carbohydrate metabolic process (GO:0005975);; Biological Process: chitin catabolic process (GO:0006032);; Molecular Function: chitin binding (GO:0008061);; Biological Process: cell wall macromolecule catabolic process (GO:0016998);;	K20547|3.66708e-135|vvi:100266184|K20547 basic endochitinase B [EC:3.2.1.14] | (RefSeq) basic endochitinase	Amino sugar and nucleotide sugar metabolism (ko00520)	[R]	General function prediction only	Chitinase class I;; Chitin recognition protein	Endochitinase (Precursor) OS=Solanum tuberosum (Potato) PE=2 SV=1	G	Carbohydrate transport and metabolism	PREDICTED: LOW QUALITY PROTEIN: basic endochitinase [Vitis vinifera]
C01_transcript_5014	52.68	54.8	52.21	69.7	66.33	63.32	228.07	228.86	234.36	[I]	Lipid transport and metabolism	Cellular Component: peroxisome (GO:0005777);; Biological Process: metabolic process (GO:0008152);; Molecular Function: delta3,5-delta2,4-dienoyl-CoA isomerase activity (GO:0051750);;	K12663|5.20984e-131|vvi:100249010|K12663 Delta(3,5)-Delta(2,4)-dienoyl-CoA isomerase [EC:5.3.3.-] | (RefSeq) delta(3,5)-Delta(2,4)-dienoyl-CoA isomerase, peroxisomal	Peroxisome (ko04146)	[I]	Lipid transport and metabolism	Enoyl-CoA hydratase/isomerase;; Enoyl-CoA hydratase/isomerase	1,4-dihydroxy-2-naphthoyl-CoA synthase, peroxisomal GN=MENB OS=Arabidopsis thaliana (Mouse-ear cress) PE=1 SV=2	I	Lipid transport and metabolism	Crotonase superfamily [Macleaya cordata]
C01_transcript_5051	0	0	0	10.77	6.14	6.97	5.66	3.08	3.47	[G]	Carbohydrate transport and metabolism	Biological Process: polysaccharide catabolic process (GO:0000272);; Cellular Component: chloroplast (GO:0009507);; Molecular Function: beta-amylase activity (GO:0016161);;	--	--	--	--	Glycosyl hydrolase family 14	Beta-amylase GN=BMY1 OS=Glycine max (Soybean) PE=1 SV=3	G	Carbohydrate transport and metabolism	hypothetical protein AQUCO_00500422v1 [Aquilegia coerulea]
C01_transcript_5056	98.6	97.1	88.42	131.57	134.95	138.27	34.04	39.5	33.99	[Q]	Secondary metabolites biosynthesis, transport and catabolism	Molecular Function: lactoylglutathione lyase activity (GO:0004462);; Molecular Function: metal ion binding (GO:0046872);;	K01759|0|nnu:104612773|K01759 lactoylglutathione lyase [EC:4.4.1.5] | (RefSeq) putative lactoylglutathione lyase	Pyruvate metabolism (ko00620)	[G]	Carbohydrate transport and metabolism	Glyoxalase/Bleomycin resistance protein/Dioxygenase superfamily;; Glyoxalase/Bleomycin resistance protein/Dioxygenase superfamily;; CppA N-terminal;; Glyoxalase-like domain	Putative lactoylglutathione lyase OS=Brassica oleracea var. gemmifera (Brussel sprouts) PE=2 SV=1	E	Amino acid transport and metabolism	Glyoxalase/fosfomycin resistance/dioxygenase domain [Macleaya cordata]
C01_transcript_5071	211.84	212.82	214.1	40.46	44.55	44.67	12.27	11.09	11.72	[CP]	Energy production and conversion;; Inorganic ion transport and metabolism	Molecular Function: magnesium ion binding (GO:0000287);; Molecular Function: inorganic diphosphatase activity (GO:0004427);; Cellular Component: cytoplasm (GO:0005737);; Biological Process: phosphate-containing compound metabolic process (GO:0006796);;	K01507|8.88139e-168|nnu:104607570|K01507 inorganic pyrophosphatase [EC:3.6.1.1] | (RefSeq) soluble inorganic pyrophosphatase 6, chloroplastic-like	Oxidative phosphorylation (ko00190)	[C]	Energy production and conversion	Inorganic pyrophosphatase	Soluble inorganic pyrophosphatase 1, chloroplastic (Precursor) GN=At5g09650 OS=Arabidopsis thaliana (Mouse-ear cress) PE=1 SV=1	C	Energy production and conversion	Inorganic pyrophosphatase [Macleaya cordata]
C01_transcript_5112	74.03	77.57	71.94	14.32	18.16	16.81	435.08	442.64	439.17	--	--	Molecular Function: asparagine synthase (glutamine-hydrolyzing) activity (GO:0004066);; Cellular Component: cytosol (GO:0005829);; Biological Process: asparagine biosynthetic process (GO:0006529);; Biological Process: glutamine metabolic process (GO:0006541);; Molecular Function: protein homodimerization activity (GO:0042803);;	--	--	--	--	Aluminium induced protein;; Glutamine amidotransferase domain	Stem-specific protein TSJT1 GN=TSJT1 OS=Nicotiana tabacum (Common tobacco) PE=2 SV=1	S	Function unknown	protein of unknown function DUF3700 [Macleaya cordata]
C01_transcript_5119	10.62	3.34	4.32	443.8	449.46	442.19	128.85	113.83	128.11	--	--	Biological Process: polysaccharide catabolic process (GO:0000272);; Molecular Function: beta-amylase activity (GO:0016161);;	--	--	--	--	Glycosyl hydrolase family 14	Beta-amylase GN=BMY1 OS=Trifolium repens (Creeping white clover) PE=2 SV=1	G	Carbohydrate transport and metabolism	Glycoside hydrolase [Macleaya cordata]
C01_transcript_5152	1983.7	1854.59	1903.58	75.5	78.56	79.77	10.65	10.79	10.6	--	--	--	--	--	--	--	Hydrophobic seed protein;; Probable lipid transfer;; Protease inhibitor/seed storage/LTP family	36.4 kDa proline-rich protein GN=TPRP-F1 OS=Solanum lycopersicum (Tomato) PE=2 SV=1	S	Function unknown	PREDICTED: 36.4 kDa proline-rich protein [Fragaria vesca subsp. vesca]
C01_transcript_5171	0.49	1.9	0.65	26.41	23.31	22.82	8.31	8.31	8.81	--	--	Biological Process: polysaccharide catabolic process (GO:0000272);; Molecular Function: beta-amylase activity (GO:0016161);;	--	--	--	--	Glycosyl hydrolase family 14	Beta-amylase GN=BMY1 OS=Trifolium repens (Creeping white clover) PE=2 SV=1	G	Carbohydrate transport and metabolism	Glycoside hydrolase [Macleaya cordata]
C01_transcript_5183	8.39	10.49	7.25	53.62	58.53	52.52	19.34	14.37	21.99	[G]	Carbohydrate transport and metabolism	Biological Process: polysaccharide catabolic process (GO:0000272);; Molecular Function: beta-amylase activity (GO:0016161);;	--	--	--	--	Glycosyl hydrolase family 14	Beta-amylase GN=BMY1 OS=Glycine max (Soybean) PE=1 SV=3	G	Carbohydrate transport and metabolism	Glycoside hydrolase [Macleaya cordata]
C01_transcript_5184	155.56	153.37	152.7	41.48	34.46	41.61	1151.11	1188.52	1203.45	[J]	Translation, ribosomal structure and biogenesis	--	--	--	[E]	Amino acid transport and metabolism	Acetyltransferase (GNAT) family;; Acetyltransferase (GNAT) domain;; Acetyltransferase (GNAT) domain;; FR47-like protein	L-ornithine N5-acetyltransferase NATA1 GN=NATA1 OS=Arabidopsis thaliana (Mouse-ear cress) PE=2 SV=1	K	Transcription	hypothetical protein AQUCO_03000117v1 [Aquilegia coerulea]
C01_transcript_5188	130.06	124.77	124.62	16.07	14.36	17.48	2.07	2.09	1.61	--	--	--	--	--	--	--	--	--	--	--	--
C01_transcript_5199	395.92	417.35	402.87	103.7	103.63	109.31	52.64	56.31	51.57	--	--	Molecular Function: copper ion binding (GO:0005507);; Cellular Component: nucleolus (GO:0005730);; Cellular Component: mitochondrial proton-transporting ATP synthase complex (GO:0005753);; Molecular Function: zinc ion binding (GO:0008270);; Cellular Component: chloroplast (GO:0009507);; Biological Process: pollen development (GO:0009555);; Molecular Function: cobalt ion binding (GO:0050897);;	--	--	--	--	Mitochondrial ATP synthase subunit	Probable ATP synthase 24 kDa subunit, mitochondrial (Precursor) GN=At2g21870 OS=Arabidopsis thaliana (Mouse-ear cress) PE=1 SV=1	U	Intracellular trafficking, secretion, and vesicular transport	PREDICTED: probable ATP synthase 24 kDa subunit, mitochondrial [Vitis vinifera]
C01_transcript_5251	268.48	271.02	263.51	52.19	48.26	52.58	12.94	11.65	13.25	[O]	Posttranslational modification, protein turnover, chaperones	Molecular Function: ATP binding (GO:0005524);; Biological Process: protein folding (GO:0006457);; Cellular Component: thylakoid (GO:0009579);; Cellular Component: chloroplast part (GO:0044434);; Molecular Function: transition metal ion binding (GO:0046914);; Biological Process: positive regulation of superoxide dismutase activity (GO:1901671);;	K04078|7.90472e-117|nnu:104609297|K04078 chaperonin GroES | (RefSeq) 20 kDa chaperonin, chloroplastic-like	--	[O]	Posttranslational modification, protein turnover, chaperones	Chaperonin 10 Kd subunit	20 kDa chaperonin, chloroplastic (Precursor) GN=T1M15.120 OS=Arabidopsis thaliana (Mouse-ear cress) PE=1 SV=2	O	Posttranslational modification, protein turnover, chaperones	PREDICTED: 20 kDa chaperonin, chloroplastic-like [Nelumbo nucifera]
C01_transcript_5297	6.27	4.25	5.47	7.48	6.95	8.38	29.16	31.09	30.82	[HR]	Coenzyme transport and metabolism;; General function prediction only	Cellular Component: cytosol (GO:0005829);; Molecular Function: hydrolase activity (GO:0016787);;	--	--	[I]	Lipid transport and metabolism	alpha/beta hydrolase fold;; Alpha/beta hydrolase family;; Serine aminopeptidase, S33	--	S	Function unknown	PREDICTED: bifunctional epoxide hydrolase 2-like [Ziziphus jujuba]
C01_transcript_5327	1.31	2.58	1.7	2.21	2.71	3.9	6.88	8.05	9.55	--	--	--	--	--	[U]	Intracellular trafficking, secretion, and vesicular transport	Rer1 family;; Rer1 family	Protein RER1A GN=RER1A OS=Arabidopsis thaliana (Mouse-ear cress) PE=1 SV=1	U	Intracellular trafficking, secretion, and vesicular transport	PREDICTED: protein RER1A-like [Nelumbo nucifera]
C01_transcript_5371	61.21	63.82	68.64	125.6	147.54	135.01	576.64	555.18	553.31	[E]	Amino acid transport and metabolism	--	--	--	--	--	Aluminium induced protein;; Glutamine amidotransferase domain;; Glutamine amidotransferase domain;; Aluminium induced protein	Stem-specific protein TSJT1 GN=TSJT1 OS=Nicotiana tabacum (Common tobacco) PE=2 SV=1	S	Function unknown	PREDICTED: stem-specific protein TSJT1-like isoform X2 [Juglans regia]
C01_transcript_5380	1.6	1.54	1.1	109.35	112.32	110.81	36.39	34.88	32.24	--	--	Biological Process: polysaccharide catabolic process (GO:0000272);; Molecular Function: beta-amylase activity (GO:0016161);;	--	--	--	--	Glycosyl hydrolase family 14	Beta-amylase GN=BMY1 OS=Trifolium repens (Creeping white clover) PE=2 SV=1	G	Carbohydrate transport and metabolism	Glycoside hydrolase [Macleaya cordata]
C01_transcript_5462	8.38	6.73	4.47	11.12	13.82	10.92	36.61	41.03	38.34	--	--	Biological Process: protein polyubiquitination (GO:0000209);; Cellular Component: nucleus (GO:0005634);; Cellular Component: cytoplasm (GO:0005737);; Molecular Function: zinc ion binding (GO:0008270);; Molecular Function: ligase activity (GO:0016874);; Biological Process: protein ubiquitination involved in ubiquitin-dependent protein catabolic process (GO:0042787);; Biological Process: proteasome…	--	--	[O]	Posttranslational modification, protein turnover, chaperones	RING-H2 zinc finger domain;; Ring finger domain;; Zinc finger, C3HC4 type (RING finger);; zinc-RING finger domain;; Anaphase-promoting complex subunit 11 RING-H2 finger;; Zinc finger, C3HC4 type (RING finger);; RING-type zinc-finger	E3 ubiquitin-protein ligase At3g02290 OS=Arabidopsis thaliana (Mouse-ear cress) PE=2 SV=1	O	Posttranslational modification, protein turnover, chaperones	zinc finger protein [Macleaya cordata]
C01_transcript_5510	149.39	147.48	150.19	41.39	43.68	42.88	18.57	17.29	15.8	[C]	Energy production and conversion	Cellular Component: mitochondrial proton-transporting ATP synthase complex, catalytic core F(1) (GO:0000275);; Molecular Function: ATP binding (GO:0005524);; Biological Process: ATP synthesis coupled proton transport (GO:0015986);; Biological Process: ATP hydrolysis coupled proton transport (GO:0015991);; Molecular Function: proton-transporting ATP synthase activity, rotational mechanism (GO:0046…	--	--	[C]	Energy production and conversion	ATP synthase alpha/beta family, nucleotide-binding domain	ATP synthase subunit beta, mitochondrial (Precursor) GN=ATPB OS=Nicotiana plumbaginifolia (Leadwort-leaved tobacco) PE=1 SV=1	C	Energy production and conversion	hypothetical protein CRG98_010186 [Punica granatum]
C01_transcript_5525	924.17	976.17	910.82	179.41	179.72	171.71	40.5	44.39	42	--	--	--	--	--	--	--	--	--	--	--	--
C01_transcript_5540	2.51	2.74	1.17	15.71	14.76	15.95	312.33	317.61	332.59	--	--	--	--	--	--	--	Dehydrin	--	--	--	PREDICTED: late embryogenesis abundant protein-like [Ipomoea nil]
C01_transcript_5541	128.44	125.56	126.3	33.22	23.23	27.34	5.57	6.19	6.56	--	--	--	--	--	--	--	Thaumatin family	Osmotin-like protein OSM34 (Precursor) GN=OSM34 OS=Arabidopsis thaliana (Mouse-ear cress) PE=2 SV=2	S	Function unknown	thaumatin-like protein 1 [Corydalis cava]
C01_transcript_5550	2097.08	2127.97	1906.13	179.6	179.64	186.56	9.28	7.79	9.5	[G]	Carbohydrate transport and metabolism	Cellular Component: integral component of plasma membrane (GO:0005887);; Biological Process: water transport (GO:0006833);; Cellular Component: plant-type vacuole membrane (GO:0009705);; Biological Process: cellular water homeostasis (GO:0009992);; Molecular Function: water channel activity (GO:0015250);; Molecular Function: glycerol channel activity (GO:0015254);; Biological Process: glycerol tr…	K09873|1.67059e-139|nnu:104598489|K09873 aquaporin TIP | (RefSeq) probable aquaporin TIP-type RB7-5A	--	[G]	Carbohydrate transport and metabolism	Major intrinsic protein	Aquaporin TIP2-3, N-terminally processed GN=TIP2-3 OS=Arabidopsis thaliana (Mouse-ear cress) PE=1 SV=1	G	Carbohydrate transport and metabolism	Major intrinsic protein [Macleaya cordata]
C01_transcript_5566	764.46	797.41	758.39	135.49	127.4	130.04	25.65	22.33	28.61	--	--	--	--	--	--	--	--	--	--	--	--
C01_transcript_5567	2.9	3.01	3.04	6.92	5.99	8.1	23.32	24.26	21.44	--	--	--	--	--	--	--	--	--	S	Function unknown	PREDICTED: uncharacterized protein LOC102614405 isoform X1 [Citrus sinensis]
C01_transcript_5597	29.99	19.93	22.92	1.86	7.14	5.23	0	0	0	--	--	--	--	--	--	--	Thaumatin family	Osmotin (Precursor) GN=AP24 OS=Nicotiana tabacum (Common tobacco) PE=1 SV=2	S	Function unknown	thaumatin-like protein 1 [Corydalis cava]
C01_transcript_5603	315.59	340.53	320.26	65.28	62.32	63.49	20.97	18.5	19.07	--	--	--	--	--	--	--	--	--	--	--	--
C01_transcript_5611	83.88	79.58	83.73	102.49	95.05	111.26	278.94	302.2	279.63	--	--	--	--	--	[BK]	--	Divergent CRAL/TRIO domain	--	S	Function unknown	CRAL-TRIO domain [Macleaya cordata]
C01_transcript_5621	40.35	44.47	42.73	12.67	11.65	10.97	0.79	2.62	0.32	--	--	--	--	--	--	--	Thaumatin family	Pathogenesis-related protein R major form (Precursor) OS=Nicotiana tabacum (Common tobacco) PE=1 SV=1	S	Function unknown	thaumatin-like protein 1 [Corydalis cava]
C01_transcript_5645	0.61	1.45	1.78	27.14	27.28	26.55	10.74	10.34	13.03	[G]	Carbohydrate transport and metabolism	Biological Process: polysaccharide catabolic process (GO:0000272);; Molecular Function: beta-amylase activity (GO:0016161);;	--	--	--	--	Glycosyl hydrolase family 14	Beta-amylase GN=BMY1 OS=Medicago sativa (Alfalfa) PE=2 SV=1	G	Carbohydrate transport and metabolism	Glycoside hydrolase [Macleaya cordata]
C01_transcript_5654	56.19	30.13	49.59	216.74	198.95	212.98	18.34	15.32	11.19	--	--	Biological Process: polysaccharide catabolic process (GO:0000272);; Molecular Function: beta-amylase activity (GO:0016161);;	--	--	--	--	Glycosyl hydrolase family 14	Beta-amylase GN=BMY1 OS=Glycine max (Soybean) PE=1 SV=3	G	Carbohydrate transport and metabolism	Glycoside hydrolase [Macleaya cordata]
C01_transcript_5658	139.44	142.22	137.06	24.17	28.69	28.91	3.21	3.95	1.84	--	--	--	--	--	--	--	zinc-finger of the FCS-type, C2-C2	--	S	Function unknown	PREDICTED: uncharacterized protein LOC104600098 [Nelumbo nucifera]
C01_transcript_5666	17.74	17.85	14.61	29.93	32.42	29.04	85.24	98.63	91.26	--	--	--	--	--	--	--	Senescence regulator	--	S	Function unknown	PREDICTED: uncharacterized protein LOC104602622 [Nelumbo nucifera]
C01_transcript_5674	56	72.85	85.44	252.54	142.92	257.93	4.35	4.48	8.74	[G]	Carbohydrate transport and metabolism	Biological Process: polysaccharide catabolic process (GO:0000272);; Cellular Component: chloroplast (GO:0009507);; Molecular Function: beta-amylase activity (GO:0016161);;	--	--	--	--	Glycosyl hydrolase family 14	Beta-amylase GN=BMY1 OS=Glycine max (Soybean) PE=1 SV=3	G	Carbohydrate transport and metabolism	Glycoside hydrolase [Macleaya cordata]
C01_transcript_5676	3000.15	2969.98	2807.09	25018.91	26243.71	25690.36	8740.49	8838.89	8783.29	--	--	--	--	--	--	--	PLAT/LH2 domain;; Embryo-specific protein 3, (ATS3)	--	S	Function unknown	hypothetical protein CDL12_00477 [Handroanthus impetiginosus]
C01_transcript_5679	349.41	337.79	353.48	84.29	80.41	89.1	2.9	2.81	3.18	--	--	--	--	--	--	--	Thaumatin family	Thaumatin-like protein (Precursor) GN=tlp OS=Actinidia deliciosa (Kiwi) PE=1 SV=2	S	Function unknown	thaumatin-like protein 1 [Corydalis cava]
C01_transcript_5715	0.8	2.22	1.65	17.8	21.52	21.02	9.2	5.13	6.1	--	--	Biological Process: polysaccharide catabolic process (GO:0000272);; Molecular Function: beta-amylase activity (GO:0016161);;	--	--	--	--	Glycosyl hydrolase family 14	Beta-amylase GN=BMY1 OS=Vigna unguiculata (Cowpea) PE=2 SV=1	G	Carbohydrate transport and metabolism	Glycoside hydrolase [Macleaya cordata]
C01_transcript_5720	1050.56	1109.77	1067.51	47.67	48.95	47.17	29.01	27.74	31.51	--	--	--	--	--	--	--	Gibberellin regulated protein	Gibberellin-regulated protein 14 (Precursor) GN=GASA14 OS=Arabidopsis thaliana (Mouse-ear cress) PE=1 SV=1	S	Function unknown	Gibberellin-regulated protein 11 [Zostera marina]
C01_transcript_5731	32.18	39.47	32.33	46.28	45.27	42.47	299.7	316.84	318.98	--	--	--	--	--	--	--	--	--	S	Function unknown	PREDICTED: CCG-binding protein 1-like [Nelumbo nucifera]
C01_transcript_5733	36.54	42.75	36.25	166.96	155.36	169.48	2466.93	2576.12	2530.77	--	--	--	--	--	--	--	Pathogenesis-related protein Bet v I family;; Polyketide cyclase / dehydrase and lipid transport	Major latex protein 146 GN=MLP146 OS=Papaver somniferum (Opium poppy) PE=2 SV=1	S	Function unknown	Bet v I domain [Macleaya cordata]
C01_transcript_5759	8482.46	8483.57	7963.7	639.51	656.56	652.15	4.59	5.1	3.01	[S]	Function unknown	Molecular Function: carbohydrate binding (GO:0030246);;	--	--	--	--	D-mannose binding lectin	Mannose-specific lectin (Precursor) OS=Galanthus nivalis (Common snowdrop) PE=1 SV=1	S	Function unknown	agglutinin [Hippeastrum vittatum]
C01_transcript_5771	23.61	26.15	25.23	5.64	6.12	4.88	64.9	61.58	68.92	--	--	--	--	--	--	--	--	--	S	Function unknown	hypothetical protein BVC80_1835g66 [Macleaya cordata]
C01_transcript_5780	2.2	1.77	0.98	26.67	20.5	24.32	8.52	7.56	8.4	--	--	Biological Process: polysaccharide catabolic process (GO:0000272);; Cellular Component: chloroplast (GO:0009507);; Molecular Function: beta-amylase activity (GO:0016161);;	--	--	--	--	Glycosyl hydrolase family 14	Beta-amylase GN=BMY1 OS=Trifolium repens (Creeping white clover) PE=2 SV=1	G	Carbohydrate transport and metabolism	beta-amylase [Castanea crenata]
C01_transcript_5785	12.79	13.75	15.62	40.27	41.79	44.13	279.27	298.59	297.91	--	--	Cellular Component: membrane (GO:0016020);;	--	--	--	--	--	--	S	Function unknown	hypothetical protein BVC80_9101g254 [Macleaya cordata]
C01_transcript_5870	409.78	426.11	402.77	23.3	21.37	21.19	11.98	15.02	16.44	--	--	Biological Process: lipid transport (GO:0006869);; Molecular Function: lipid binding (GO:0008289);;	--	--	--	--	Protease inhibitor/seed storage/LTP family;; Probable lipid transfer	Non-specific lipid-transfer protein (Precursor) OS=Helianthus annuus (Common sunflower) PE=3 SV=1	U	Intracellular trafficking, secretion, and vesicular transport	non-specific lipid transfer protein [Papaver somniferum]
C01_transcript_5884	0	0.15	0.45	18.28	19.16	23.16	6.16	3.29	7.33	--	--	Biological Process: polysaccharide catabolic process (GO:0000272);; Molecular Function: beta-amylase activity (GO:0016161);;	--	--	--	--	Glycosyl hydrolase family 14	Beta-amylase GN=BMY1 OS=Trifolium repens (Creeping white clover) PE=2 SV=1	G	Carbohydrate transport and metabolism	Glycoside hydrolase [Macleaya cordata]
C01_transcript_5922	1361.99	1328.27	1301.96	6599.37	6848.98	6714.75	4458.01	4439	4365.16	--	--	--	--	--	--	--	Gibberellin regulated protein	Gibberellin-regulated protein 6 (Precursor) GN=GASA6 OS=Arabidopsis thaliana (Mouse-ear cress) PE=3 SV=1	S	Function unknown	PREDICTED: gibberellin-regulated protein 6 isoform X1 [Nelumbo nucifera]
C01_transcript_5959	1577.37	1559.28	1525.56	419.39	440.53	463.88	256.23	256.78	266.63	--	--	Cellular Component: intracellular part (GO:0044424);; Biological Process: regulation of catalytic activity (GO:0050790);; Biological Process: regulation of cellular process (GO:0050794);; Biological Process: response to stimulus (GO:0050896);;	--	--	--	--	Pathogenesis-related protein Bet v I family	Major allergen Pyr c 1 GN=PYRC1 OS=Pyrus communis (Pear) PE=1 SV=1	S	Function unknown	Bet v I domain [Macleaya cordata]
C01_transcript_5974	24.63	23.83	25.82	3.95	4.99	3.5	0.96	2.16	2.16	[C]	Energy production and conversion	Molecular Function: electron carrier activity (GO:0009055);; Biological Process: electron transport chain (GO:0022900);; Molecular Function: metal ion binding (GO:0046872);; Molecular Function: 2 iron, 2 sulfur cluster binding (GO:0051537);;	K02639|2.79121e-54|fve:101309216|K02639 ferredoxin | (RefSeq) ferredoxin, root R-B1	Photosynthesis (ko00195)	--	--	2Fe-2S iron-sulfur cluster binding domain	Ferredoxin-3, chloroplastic (Precursor) GN=FDX3 OS=Zea mays (Maize) PE=2 SV=1	C	Energy production and conversion	2Fe-2S ferredoxin-type domain [Macleaya cordata]
C01_transcript_6039	51.61	56.58	44.56	920.06	960.56	1001.43	381.67	368.39	376.5	--	--	--	--	--	--	--	MiAMP1	Antimicrobial peptide 1 (Precursor) OS=Macadamia integrifolia (Macadamia nut) PE=1 SV=1	S	Function unknown	Antimicrobial protein MiAMP1 [Macleaya cordata]
C01_transcript_6094	85.24	85.29	86.47	109.21	106.24	111.41	342.17	354.68	340.43	--	--	--	--	--	--	--	PH domain;; Pleckstrin homology domain	Pleckstrin homology domain-containing protein 1 GN=PH1 OS=Arabidopsis thaliana (Mouse-ear cress) PE=2 SV=2	S	Function unknown	Pleckstrin homology domain [Macleaya cordata]
C01_transcript_6114	41.54	31.9	36.92	10.58	13.7	7.9	4.41	3.98	6.21	--	--	Molecular Function: electron carrier activity (GO:0009055);; Cellular Component: integral component of membrane (GO:0016021);; Cellular Component: anchored component of plasma membrane (GO:0046658);;	--	--	--	--	Plastocyanin-like domain	Lamin-like protein (Precursor) GN=At5g15350 OS=Arabidopsis thaliana (Mouse-ear cress) PE=1 SV=1	S	Function unknown	PREDICTED: lamin-like protein [Nelumbo nucifera]
C01_transcript_6125	579.79	541.97	551.41	160.12	148.85	145.64	72.95	64.68	68.49	--	--	--	--	--	--	--	Probable lipid transfer	Lipid transfer-like protein VAS (Precursor) GN=VAS OS=Arabidopsis thaliana (Mouse-ear cress) PE=2 SV=1	S	Function unknown	Bifunctional inhibitor/plant lipid transfer protein/seed storage helical domain [Macleaya cordata]
C01_transcript_6159	255.01	242.02	243.8	1049.54	1039.37	1089.4	423.77	471.1	433.39	--	--	--	--	--	--	--	MiAMP1	Antimicrobial peptide 1 (Precursor) OS=Macadamia integrifolia (Macadamia nut) PE=1 SV=1	S	Function unknown	Antimicrobial protein MiAMP1 [Macleaya cordata]
C01_transcript_6220	41.97	47.82	53.66	136.41	127.11	144.2	87.52	97.03	86.05	--	--	Molecular Function: peroxidase activity (GO:0004601);; Cellular Component: extracellular region (GO:0005576);; Biological Process: response to oxidative stress (GO:0006979);; Cellular Component: plant-type cell wall (GO:0009505);; Biological Process: plant-type cell wall organization (GO:0009664);; Molecular Function: heme binding (GO:0020037);; Biological Process: hydrogen peroxide catabolic pro…	K00430|3.17066e-55|rcu:8284199|K00430 peroxidase [EC:1.11.1.7] | (RefSeq) peroxidase 42	Phenylpropanoid biosynthesis (ko00940)	--	--	Peroxidase	Peroxidase 42 (Precursor) OS=Arabidopsis thaliana (Mouse-ear cress) PE=1 SV=2	G	Carbohydrate transport and metabolism	PREDICTED: peroxidase 42 [Ricinus communis]
C01_transcript_6265	67.58	63.17	68.68	114.47	123.24	126.1	16.73	18	19.86	--	--	--	--	--	--	--	PLAT/LH2 domain;; Embryo-specific protein 3, (ATS3)	--	S	Function unknown	PLAT/LH2 domain [Macleaya cordata]
C01_transcript_6270	1833.18	1829.52	1814.43	378.15	362.13	369.13	197.35	192.8	193.64	--	--	--	--	--	--	--	--	--	--	--	--
C01_transcript_6276	12.58	7.28	9.71	16.23	19.73	19.87	65.31	76.28	52.37	--	--	Cellular Component: integral component of membrane (GO:0016021);;	--	--	--	--	--	--	S	Function unknown	hypothetical protein BVC80_1595g23 [Macleaya cordata]
C01_transcript_6282	509.8	509.98	526.89	145.17	140	170.3	98.74	94.74	98.09	--	--	--	--	--	--	--	XYPPX repeat (two copies);; Cysteine-rich TM module stress tolerance	--	--	--	--
C01_transcript_6296	865.41	913.15	878.9	45.86	48.67	38.93	13.7	10.32	12.35	--	--	--	--	--	--	--	Hydrophobic seed protein;; Protease inhibitor/seed storage/LTP family	14 kDa proline-rich protein DC2.15 (Precursor) OS=Daucus carota (Wild carrot) PE=2 SV=1	S	Function unknown	PREDICTED: 14 kDa proline-rich protein DC2.15-like [Nelumbo nucifera]
C01_transcript_6299	719.85	725.88	722.04	106.4	100.67	95.61	55.37	56.08	53.75	--	--	--	--	--	--	--	Probable lipid transfer	--	S	Function unknown	PREDICTED: uncharacterized protein LOC107947629 [Gossypium hirsutum]
C01_transcript_6324	67.2	59.82	65.86	248.01	270.43	266.29	5.87	7.03	4.39	--	--	--	--	--	--	--	--	--	--	--	--
C01_transcript_6328	39.35	18.09	26.26	183.94	213.42	204.95	82.02	78.6	87.71	--	--	--	--	--	--	--	--	--	--	--	--
C01_transcript_654	19.74	17.68	17.8	4.96	5.13	4.16	1.76	1.76	2.03	[T]	Signal transduction mechanisms	Molecular Function: protein serine/threonine kinase activity (GO:0004674);; Molecular Function: ATP binding (GO:0005524);; Cellular Component: plasma membrane (GO:0005886);; Cellular Component: plasmodesma (GO:0009506);; Cellular Component: integral component of membrane (GO:0016021);; Biological Process: protein autophosphorylation (GO:0046777);;	--	--	[T]	Signal transduction mechanisms	Carbohydrate-binding protein of the ER;; Protein tyrosine kinase;; Protein kinase domain;; Di-glucose binding within endoplasmic reticulum	Receptor-like protein kinase THESEUS 1 (Precursor) GN=THE1 OS=Arabidopsis thaliana (Mouse-ear cress) PE=1 SV=1	T	Signal transduction mechanisms	Protein kinase domain [Macleaya cordata]
C01_transcript_657	2.41	3.07	2.54	4.91	3.87	5.25	15.96	15.63	18.39	[T]	Signal transduction mechanisms	Molecular Function: phosphoprotein phosphatase activity (GO:0004721);; Molecular Function: cation binding (GO:0043169);;	K14497|0|nnu:104590396|K14497 protein phosphatase 2C [EC:3.1.3.16] | (RefSeq) probable protein phosphatase 2C 53	Plant hormone signal transduction (ko04075)	[T]	Signal transduction mechanisms	Protein phosphatase 2C	Protein phosphatase 2C 16 (Precursor) GN=F28P22.4 OS=Arabidopsis thaliana (Mouse-ear cress) PE=1 SV=1	T	Signal transduction mechanisms	Protein phosphatase 2C (PP2C)-like domain [Macleaya cordata]
C01_transcript_792	5.23	5	4.66	6.95	7.06	6.62	20.07	19.11	19.53	--	--	--	--	--	[R]	General function prediction only	RNA recognition motif. (a.k.a. RRM, RBD, or RNP domain);; SPOC domain	Flowering time control protein FPA GN=FPA OS=Arabidopsis thaliana (Mouse-ear cress) PE=2 SV=2	P	Inorganic ion transport and metabolism	RNA recognition motif domain [Macleaya cordata]
C01_transcript_881	9.75	10.3	9.75	18.28	17.99	17.74	132.44	127.56	134.7	--	--	--	--	--	--	--	Weak chloroplast movement under blue light	Protein WEAK CHLOROPLAST MOVEMENT UNDER BLUE LIGHT 1 GN=WEB1 OS=Arabidopsis thaliana (Mouse-ear cress) PE=1 SV=1	S	Function unknown	WEB family [Macleaya cordata]
C01_transcript_882	7.71	7.51	8.76	0.99	1.03	0.86	2.44	2.98	2.79	--	--	Molecular Function: oxidoreductase activity, acting on single donors with incorporation of molecular oxygen, incorporation of two atoms of oxygen (GO:0016702);; Biological Process: oxylipin biosynthetic process (GO:0031408);; Molecular Function: metal ion binding (GO:0046872);; Biological Process: oxidation-reduction process (GO:0055114);;	K15718|0|nnu:104611974|K15718 linoleate 9S-lipoxygenase [EC:1.13.11.58] | (RefSeq) probable linoleate 9S-lipoxygenase 5	Linoleic acid metabolism (ko00591)	--	--	Lipoxygenase;; Lipoxygenase;; PLAT/LH2 domain;; Lipoxygenase	Probable linoleate 9S-lipoxygenase 5 GN=LOX1.5 OS=Solanum tuberosum (Potato) PE=2 SV=1	S	Function unknown	Lipoxygenase [Macleaya cordata]
C01_transcript_887	20.1	22.09	20.7	33.52	30.25	30.05	161.77	153.86	158.64	[O]	Posttranslational modification, protein turnover, chaperones	Molecular Function: ATP binding (GO:0005524);; Molecular Function: hydrolase activity (GO:0016787);; Biological Process: cell division (GO:0051301);;	K13525|0|vvi:100258668|K13525 transitional endoplasmic reticulum ATPase | (RefSeq) cell division cycle protein 48 homolog	Protein processing in endoplasmic reticulum (ko04141)	[O]	Posttranslational modification, protein turnover, chaperones	ATPase family associated with various cellular activities (AAA);; Cell division protein 48 (CDC48), N-terminal domain;; Holliday junction DNA helicase ruvB N-terminus;; AAA ATPase domain;; AAA domain (Cdc48 subfamily);; Cell division protein 48 (CDC48), domain 2;; AAA domain;; AAA domain;; AAA domain (dynein-related subfamily);; TIP49 C-terminus;; AAA domain;; AAA domain;; RNA helicase;; Magnesiu…	Cell division cycle protein 48 homolog GN=CDC48 OS=Glycine max (Soybean) PE=1 SV=1	O	Posttranslational modification, protein turnover, chaperones	CDC48 [Macleaya cordata]
C01_transcript_929	10.05	9.02	9.75	12.52	13.11	12.97	50.8	47.32	50.69	--	--	--	--	--	--	--	--	--	S	Function unknown	Ubiquitin system component Cue [Macleaya cordata]
C01_transcript_932	4.9	4.91	5	9.26	9.65	6.76	32.94	33.7	38.45	[S]	Function unknown	Molecular Function: DNA binding (GO:0003677);; Molecular Function: helicase activity (GO:0004386);; Molecular Function: ATP binding (GO:0005524);; Cellular Component: NURF complex (GO:0016589);; Molecular Function: transferase activity (GO:0016740);; Molecular Function: ATPase activity (GO:0016887);; Molecular Function: nucleosome binding (GO:0031491);; Biological Process: ATP-dependent chromatin…	K11654|0|nnu:104587602|K11654 SWI/SNF-related matrix-associated actin-dependent regulator of chromatin subfamily A member 5 [EC:3.6.4.-] | (RefSeq) ISWI chromatin-remodeling complex ATPase CHR11	--	[K]	Transcription	SNF2 family N-terminal domain;; Helicase conserved C-terminal domain;; HAND;; Type III restriction enzyme, res subunit;; SLIDE;; SLIDE	Putative chromatin-remodeling complex ATPase chain GN=At3g06400 OS=Arabidopsis thaliana (Mouse-ear cress) PE=2 SV=3	L	Replication, recombination and repair	SNF2-related [Macleaya cordata]
C01_transcript_6359	1880.51	2018.92	1778.74	185.57	187.53	198.1	61.59	53.52	57.75	--	--	--	--	--	--	--	Probable lipid transfer;; Protease inhibitor/seed storage/LTP family	Putative lipid-transfer protein DIR1 (Precursor) GN=DIR1 OS=Arabidopsis thaliana (Mouse-ear cress) PE=1 SV=1	S	Function unknown	putative lipid-transfer protein DIR1 [Hevea brasiliensis]
C01_transcript_6365	501.63	520.89	479.63	49.33	45.73	46.5	0.9	0.83	0.65	[G]	Carbohydrate transport and metabolism	Molecular Function: transporter activity (GO:0005215);; Biological Process: transport (GO:0006810);; Cellular Component: integral component of membrane (GO:0016021);;	K09873|7.7022e-92|nnu:104598489|K09873 aquaporin TIP | (RefSeq) probable aquaporin TIP-type RB7-5A	--	[G]	Carbohydrate transport and metabolism	Major intrinsic protein	Probable aquaporin TIP-type RB7-18C OS=Nicotiana tabacum (Common tobacco) PE=1 SV=2	G	Carbohydrate transport and metabolism	Major intrinsic protein [Macleaya cordata]
C01_transcript_6368	232.79	223.76	226.97	423.15	461.79	435.25	1400	1423.26	1373.33	--	--	--	--	--	--	--	--	--	--	--	--
C01_transcript_6370	44.02	35.58	44.38	73.66	72.14	72.6	545.64	554.03	562.08	--	--	--	--	--	--	--	Dormancy/auxin associated protein	Auxin-repressed 12.5 kDa protein OS=Fragaria ananassa (Strawberry) PE=2 SV=1	S	Function unknown	auxin-repressed protein [Paeonia suffruticosa]
C01_transcript_6372	577.15	609.04	608.58	144.44	145.96	180.23	7.27	9.22	8.52	--	--	--	--	--	--	--	--	--	--	--	--
C01_transcript_6423	496.45	523.45	521.53	133.59	156.55	150.41	85.73	89.8	85.97	--	--	Cellular Component: integral component of membrane (GO:0016021);;	--	--	--	--	--	--	S	Function unknown	uncharacterized protein LOC110028599 [Phalaenopsis equestris]
C01_transcript_6438	71.29	65.38	57.58	11.02	9.52	11.42	5.57	3.03	4.16	--	--	Molecular Function: hydrolase activity, hydrolyzing O-glycosyl compounds (GO:0004553);; Molecular Function: protein histidine kinase activity (GO:0004673);; Biological Process: peptidyl-histidine phosphorylation (GO:0018106);; Molecular Function: polysaccharide binding (GO:0030247);; Cellular Component: anchored component of plasma membrane (GO:0046658);;	--	--	--	--	X8 domain	Glucan endo-1,3-beta-glucosidase 4 (Precursor) GN=At3g13560 OS=Arabidopsis thaliana (Mouse-ear cress) PE=1 SV=1	G	Carbohydrate transport and metabolism	PREDICTED: glucan endo-1,3-beta-glucosidase 4 [Nelumbo nucifera]
C01_transcript_6442	320.4	291.27	277.88	86.12	85.04	92.99	38.88	43.24	45.88	--	--	Cellular Component: integral component of membrane (GO:0016021);;	--	--	--	--	--	--	S	Function unknown	uncharacterized protein LOC105175125 [Sesamum indicum]
C01_transcript_6462	233.39	224.54	238.98	46.97	39.49	44.92	31.74	30.71	31.51	--	--	--	--	--	--	--	--	--	--	--	hypothetical protein BVC80_41g14 [Macleaya cordata]
C01_transcript_6568	285.63	282.32	271.51	76.7	72.07	69.66	8.95	12.46	10.95	--	--	--	--	--	--	--	--	--	--	--	--
C01_transcript_6571	5.06	4.03	1.83	156.47	156.59	188.72	79.2	111.5	103.97	--	--	Biological Process: polysaccharide catabolic process (GO:0000272);; Cellular Component: chloroplast (GO:0009507);; Molecular Function: beta-amylase activity (GO:0016161);;	--	--	--	--	--	Beta-amylase GN=BMY1 OS=Trifolium repens (Creeping white clover) PE=2 SV=1	G	Carbohydrate transport and metabolism	Glycoside hydrolase [Macleaya cordata]
C01_transcript_6647	97.55	87.85	95.64	18.03	17.91	17.37	6.66	5.02	9.93	--	--	--	--	--	[S]	Function unknown	Costars	Costars family protein WS02710_H03 OS=Picea sitchensis (Sitka spruce) PE=3 SV=1	S	Function unknown	Costars domain [Macleaya cordata]
C01_transcript_6656	22.27	22.27	23.46	143.07	134.16	143.72	6.18	2.26	2.81	--	--	--	--	--	--	--	--	--	--	--	--
C01_transcript_6668	1.47	0.24	0	153.69	154.25	127.18	0	0	0	[G]	Carbohydrate transport and metabolism	Biological Process: glycogen catabolic process (GO:0005980);; Molecular Function: glycogen phosphorylase activity (GO:0008184);; Biological Process: response to water deprivation (GO:0009414);; Cellular Component: chloroplast stroma (GO:0009570);; Molecular Function: pyridoxal phosphate binding (GO:0030170);;	K00688|8.24249e-65|pxb:103955779|K00688 glycogen phosphorylase [EC:2.4.1.1] | (RefSeq) alpha-glucan phosphorylase 1-like	Starch and sucrose metabolism (ko00500)	[G]	Carbohydrate transport and metabolism	Carbohydrate phosphorylase	Alpha-1,4 glucan phosphorylase L-2 isozyme, chloroplastic/amyloplastic (Precursor) GN=STP-1 OS=Solanum tuberosum (Potato) PE=1 SV=1	G	Carbohydrate transport and metabolism	unknown [Glycine max]
C01_transcript_6679	428.8	462.18	480.96	758.59	814.75	818.1	26.61	33.34	27.2	--	--	--	--	--	--	--	--	--	--	--	--
C01_transcript_6697	43.45	38.02	46.02	7.82	10.17	9.34	1.77	2.83	1.72	--	--	Molecular Function: calcium-dependent cysteine-type endopeptidase activity (GO:0004198);; Molecular Function: calcium ion binding (GO:0005509);; Cellular Component: cytoplasm (GO:0005737);; Biological Process: proteolysis (GO:0006508);;	K13448|1.00852e-35|nnu:104606260|K13448 calcium-binding protein CML | (RefSeq) probable calcium-binding protein CML49	Plant-pathogen interaction (ko04626)	[T]	Signal transduction mechanisms	--	Probable calcium-binding protein CML49 GN=CML49 OS=Arabidopsis thaliana (Mouse-ear cress) PE=2 SV=1	S	Function unknown	probable calcium-binding protein CML49 [Morus notabilis]
C01_transcript_6710	6.5	2.99	2.62	6.41	10.25	4.07	60.04	74.85	64.95	--	--	Biological Process: multicellular organism development (GO:0007275);;	--	--	--	--	Dormancy/auxin associated protein	Auxin-repressed 12.5 kDa protein OS=Fragaria ananassa (Strawberry) PE=2 SV=1	S	Function unknown	PREDICTED: auxin-repressed 12.5 kDa protein-like [Prunus mume]
C01_transcript_6725	455.35	424.52	419.5	120.25	111.33	118.53	36.42	46.23	48.01	--	--	Cellular Component: mitochondrion (GO:0005739);; Cellular Component: membrane (GO:0016020);;	--	--	--	--	--	--	O	Posttranslational modification, protein turnover, chaperones	hypothetical protein AQUCO_02700032v1 [Aquilegia coerulea]
C01_transcript_6733	55.78	39.69	42.11	10.12	15.54	8.48	6.7	3.85	5.53	[I]	Lipid transport and metabolism	Biological Process: lipid metabolic process (GO:0006629);; Cellular Component: membrane (GO:0016020);; Molecular Function: lipase activity (GO:0016298);;	K01054|6.05366e-34|pper:PRUPE_ppa006906mg|K01054 acylglycerol lipase [EC:3.1.1.23] | (RefSeq) hypothetical protein	Glycerolipid metabolism (ko00561)	[I]	Lipid transport and metabolism	Serine aminopeptidase, S33	Caffeoylshikimate esterase GN=CSE OS=Arabidopsis thaliana (Mouse-ear cress) PE=1 SV=1	I	Lipid transport and metabolism	hypothetical protein AQUCO_02600318v1 [Aquilegia coerulea]
C01_transcript_6756	1959.29	2135.33	1986.23	337.43	312.7	347.93	213.43	211.57	202.34	--	--	--	--	--	--	--	--	--	--	--	--
C01_transcript_6814	174.59	135.72	171.48	196.37	202.76	219.3	21.15	20.53	22.02	--	--	--	--	--	--	--	--	--	--	--	hypothetical protein BVC80_9099g172 [Macleaya cordata]
C01_transcript_6965	267.35	282.54	315.55	73.85	90.14	85.51	48.03	36.99	40.34	--	--	--	K02974|3.79753e-12|crb:CARUB_v10014901mg|K02974 small subunit ribosomal protein S24e | (RefSeq) hypothetical protein	Ribosome (ko03010)	[J]	Translation, ribosomal structure and biogenesis	--	40S ribosomal protein S24-1 GN=RPS24A OS=Arabidopsis thaliana (Mouse-ear cress) PE=2 SV=1	J	Translation, ribosomal structure and biogenesis	hypothetical protein GLYMA_20G228100 [Glycine max]
C01_transcript_6980	350.48	302.35	280.29	1281.32	1233.14	1290.96	1064.89	1027.17	999.03	--	--	--	--	--	--	--	--	--	--	--	--
C01_transcript_6988	99.09	99.87	83.61	126.08	111.75	174.83	20.88	19.07	6.87	[O]	Posttranslational modification, protein turnover, chaperones	Biological Process: response to oxidative stress (GO:0006979);; Biological Process: protein repair (GO:0030091);; Molecular Function: peptide-methionine (R)-S-oxide reductase activity (GO:0033743);; Biological Process: oxidation-reduction process (GO:0055114);;	K07305|3.70073e-33|adu:107482691|K07305 peptide-methionine (R)-S-oxide reductase [EC:1.8.4.12] | (RefSeq) peptide methionine sulfoxide reductase B5-like	--	[O]	Posttranslational modification, protein turnover, chaperones	SelR domain	Peptide methionine sulfoxide reductase B5 GN=OsJ_10923 OS=Oryza sativa subsp. japonica (Rice) PE=2 SV=1	O	Posttranslational modification, protein turnover, chaperones	Mss4-like protein [Cynara cardunculus var. scolymus]
C01_transcript_6994	2.15	0	2.84	205.41	247.41	261.11	125.22	112.51	143.28	--	--	Biological Process: sucrose metabolic process (GO:0005985);; Molecular Function: sucrose synthase activity (GO:0016157);;	K00695|1.62844e-09|mdm:103449164|K00695 sucrose synthase [EC:2.4.1.13] | (RefSeq) SS; sucrose synthase 3	Starch and sucrose metabolism (ko00500)	[M]	Cell wall/membrane/envelope biogenesis	--	Sucrose synthase 3 GN=SUS3 OS=Arabidopsis thaliana (Mouse-ear cress) PE=1 SV=1	M	Cell wall/membrane/envelope biogenesis	sucrose synthase, partial [Pyrus communis]
C01_transcript_7210	907.87	855.97	870.71	1354.52	1300.65	1181.8	141.65	302.56	307.74	--	--	--	--	--	--	--	--	--	--	--	--
C01_transcript_7632	11.51	11.84	11.83	14.7	15.06	15.08	45.85	45.55	43.71	--	--	--	--	--	--	--	--	--	S	Function unknown	hypothetical protein BVC80_8797g20 [Macleaya cordata]
C01_transcript_7638	317.85	289.27	295	92.51	90.31	81.65	43.96	48.72	49.89	[R]	General function prediction only	Cellular Component: Golgi membrane (GO:0000139);; Molecular Function: GTP binding (GO:0005525);; Cellular Component: endoplasmic reticulum membrane (GO:0005789);; Biological Process: ER to Golgi vesicle-mediated transport (GO:0006888);; Biological Process: small GTPase mediated signal transduction (GO:0007264);; Molecular Function: hydrolase activity (GO:0016787);;	K07874|1.00065e-97|pop:POPTR_0003s07970g|K07874 Ras-related protein Rab-1A | (RefSeq) POPTRDRAFT_830731; GTP-binding family protein	--	[TU]	--	Ras family;; Ras of Complex, Roc, domain of DAPkinase;; ADP-ribosylation factor family	GTP-binding protein YPTM2 GN=YPTM2 OS=Zea mays (Maize) PE=2 SV=1	S	Function unknown	Small GTPase superfamily [Macleaya cordata]
C01_transcript_7659	8.38	7.79	8.57	1.9	1.74	1.67	0.44	0.69	0.52	[H]	Coenzyme transport and metabolism	Molecular Function: 6,7-dimethyl-8-ribityllumazine synthase activity (GO:0000906);; Biological Process: riboflavin biosynthetic process (GO:0009231);; Cellular Component: riboflavin synthase complex (GO:0009349);; Cellular Component: chloroplast stroma (GO:0009570);; Molecular Function: transferase activity (GO:0016740);;	K00794|1.91975e-47|vvi:100243902|K00794 6,7-dimethyl-8-ribityllumazine synthase [EC:2.5.1.78] | (RefSeq) 6,7-dimethyl-8-ribityllumazine synthase, chloroplastic	Riboflavin metabolism (ko00740)	[H]	Coenzyme transport and metabolism	6,7-dimethyl-8-ribityllumazine synthase;; 6,7-dimethyl-8-ribityllumazine synthase;; 6,7-dimethyl-8-ribityllumazine synthase	6,7-dimethyl-8-ribityllumazine synthase, chloroplastic (Precursor) GN=At2g44050 OS=Arabidopsis thaliana (Mouse-ear cress) PE=2 SV=1	H	Coenzyme transport and metabolism	hypothetical protein BVC80_1223g11 [Macleaya cordata]
C01_transcript_7668	7.62	8.5	9.46	199.9	197.52	197.98	92.1	92.7	97.63	--	--	Cellular Component: extracellular region (GO:0005576);; Molecular Function: zinc ion binding (GO:0008270);; Cellular Component: integral component of membrane (GO:0016021);; Molecular Function: oxidoreductase activity (GO:0016491);; Biological Process: sexual reproduction (GO:0019953);; Biological Process: oxidation-reduction process (GO:0055114);;	--	--	--	--	Pollen allergen;; Lytic transglycolase	Putative expansin-B2 (Precursor) OS=Arabidopsis thaliana (Mouse-ear cress) PE=3 SV=2	U	Intracellular trafficking, secretion, and vesicular transport	putative expansin-B2 [Morus notabilis]
C01_transcript_7697	10.34	9.82	9.73	13.69	12.56	14.16	47.97	52.03	50	[Q]	Secondary metabolites biosynthesis, transport and catabolism	Molecular Function: metal ion binding (GO:0046872);; Molecular Function: dioxygenase activity (GO:0051213);;	--	--	[QR]	--	2OG-Fe(II) oxygenase superfamily;; non-haem dioxygenase in morphine synthesis N-terminal	1-aminocyclopropane-1-carboxylate oxidase homolog 1 GN=At1g06620 OS=Arabidopsis thaliana (Mouse-ear cress) PE=2 SV=1	S	Function unknown	1-aminocyclopropane-1-carboxylate oxidase homolog 1-like [Quercus suber]
C01_transcript_7716	68.67	46.3	44.19	1159.9	1107.04	1118.52	276.89	257.98	311.4	[G]	Carbohydrate transport and metabolism	Biological Process: polysaccharide catabolic process (GO:0000272);; Cellular Component: chloroplast (GO:0009507);; Molecular Function: beta-amylase activity (GO:0016161);;	--	--	--	--	Glycosyl hydrolase family 14	Beta-amylase GN=BMY1 OS=Glycine max (Soybean) PE=1 SV=3	G	Carbohydrate transport and metabolism	Glycoside hydrolase [Macleaya cordata]
C01_transcript_7729	44.27	46.65	44.02	4.38	3.93	3.51	14.98	12.59	14.27	--	--	Molecular Function: nucleic acid binding (GO:0003676);; Biological Process: transcription, DNA-templated (GO:0006351);;	--	--	[R]	General function prediction only	--	Endonuclease OS=Nicotiana tabacum (Common tobacco) PE=2 SV=1	L	Replication, recombination and repair	hypothetical protein VITISV_003488 [Vitis vinifera]
C01_transcript_7761	1.35	2.03	1.78	0.39	0.21	0.37	6.03	5.5	6.39	--	--	--	--	--	--	--	--	--	--	--	--
C01_transcript_7942	14.25	12.18	13.47	1.57	1.43	1.73	16.96	17.72	20.47	[G]	Carbohydrate transport and metabolism	Molecular Function: catalytic activity (GO:0003824);; Biological Process: trehalose biosynthetic process (GO:0005992);;	K16055|0|vvi:100251811|K16055 trehalose 6-phosphate synthase/phosphatase [EC:2.4.1.15 3.1.3.12] | (RefSeq) probable alpha,alpha-trehalose-phosphate synthase [UDP-forming] 9	Starch and sucrose metabolism (ko00500)	[G]	Carbohydrate transport and metabolism	Trehalose-phosphatase;; Glycosyltransferase family 20;; haloacid dehalogenase-like hydrolase	Probable alpha,alpha-trehalose-phosphate synthase [UDP-forming] 9 GN=TPS9 OS=Arabidopsis thaliana (Mouse-ear cress) PE=2 SV=1	G	Carbohydrate transport and metabolism	Glycosyl transferase [Macleaya cordata]
C01_transcript_7949	6.41	5.69	5.66	1.54	1.7	1.71	0.98	1.07	0.88	--	--	--	--	--	--	--	--	--	--	--	--
C01_transcript_7992	25.91	24.9	22.24	35.17	31.7	34.73	0.86	0.46	0.35	--	--	--	--	--	--	--	--	--	--	--	--
C01_transcript_8022	2019.47	1924.01	1962.54	90.53	96.12	100.17	11.47	11.55	9.69	--	--	--	--	--	--	--	--	36.4 kDa proline-rich protein GN=TPRP-F1 OS=Solanum lycopersicum (Tomato) PE=2 SV=1	S	Function unknown	PREDICTED: 36.4 kDa proline-rich protein [Fragaria vesca subsp. vesca]
C01_transcript_8077	0.14	0.09	0.38	5.4	6.72	7.34	25.94	31.9	25.09	[M]	Cell wall/membrane/envelope biogenesis	Molecular Function: transferase activity, transferring glycosyl groups (GO:0016757);;	K18819|1.59912e-145|vvi:100260266|K18819 inositol 3-alpha-galactosyltransferase [EC:2.4.1.123] | (RefSeq) galactinol synthase 1	Galactose metabolism (ko00052)	[G]	Carbohydrate transport and metabolism	Glycosyl transferase family 8	Galactinol synthase 1 GN=GOLS1 OS=Ajuga reptans (Bugle) PE=1 SV=1	O	Posttranslational modification, protein turnover, chaperones	Glycosyl transferase [Macleaya cordata]
C01_transcript_8105	8.87	9.96	8.19	17.88	13.4	12.13	46.63	49.43	48.08	[R]	General function prediction only	Cellular Component: plasma membrane (GO:0005886);; Cellular Component: plasmodesma (GO:0009506);;	K11807|0|nnu:104603939|K11807 WD and tetratricopeptide repeats protein 1 | (RefSeq) WD and tetratricopeptide repeats protein 1	--	[R]	General function prediction only	WD domain, G-beta repeat;; Anaphase-promoting complex subunit 4 WD40 domain	Coatomer subunit alpha-2 OS=Oryza sativa subsp. japonica (Rice) PE=2 SV=1	S	Function unknown	WD40 repeat [Macleaya cordata]
C01_transcript_8109	82.84	83.43	78.59	10.45	11.19	10.69	5.13	4.26	4.53	[HI]	Coenzyme transport and metabolism;; Lipid transport and metabolism	--	--	--	--	--	Biotin-requiring enzyme	--	S	Function unknown	Biotin/lipoyl attachment [Macleaya cordata]
C01_transcript_8144	53.26	43.92	47.85	11.04	10.43	8.96	4.19	7.61	6.07	--	--	Cellular Component: integral component of membrane (GO:0016021);;	--	--	[G]	Carbohydrate transport and metabolism	--	Putative glucuronosyltransferase PGSIP8 GN=PGSIP8 OS=Arabidopsis thaliana (Mouse-ear cress) PE=2 SV=1	O	Posttranslational modification, protein turnover, chaperones	PREDICTED: putative glucuronosyltransferase PGSIP8 isoform X2 [Nelumbo nucifera]
C01_transcript_8160	57.81	50.18	57.22	11.22	11.77	12.63	2.33	5.75	3.44	[O]	Posttranslational modification, protein turnover, chaperones	Molecular Function: nucleic acid binding (GO:0003676);; Molecular Function: ATP binding (GO:0005524);; Cellular Component: mitochondrion (GO:0005739);; Biological Process: protein refolding (GO:0042026);;	K04077|1.06383e-92|nnu:104602123|K04077 chaperonin GroEL | (RefSeq) chaperonin CPN60-2, mitochondrial	RNA degradation (ko03018)	[O]	Posttranslational modification, protein turnover, chaperones	TCP-1/cpn60 chaperonin family	Chaperonin CPN60-2, mitochondrial (Precursor) GN=CPN60-2 OS=Cucurbita maxima (Pumpkin) PE=1 SV=1	O	Posttranslational modification, protein turnover, chaperones	chaperonin CPN60-2, mitochondrial-like [Hevea brasiliensis]
C01_transcript_8205	42.81	43.99	46.02	5.19	3.95	3.9	2.62	2.54	2.6	--	--	Cellular Component: endosome (GO:0005768);; Cellular Component: trans-Golgi network (GO:0005802);; Molecular Function: methyltransferase activity (GO:0008168);; Cellular Component: integral component of membrane (GO:0016021);; Biological Process: methylation (GO:0032259);;	--	--	--	--	Putative S-adenosyl-L-methionine-dependent methyltransferase;; Methyltransferase domain;; Methyltransferase domain	Probable methyltransferase PMT26 GN=At5g64030 OS=Arabidopsis thaliana (Mouse-ear cress) PE=2 SV=1	S	Function unknown	putative S-adenosyl-L-methionine-dependent methyltransferase [Macleaya cordata]
C01_transcript_8246	2.83	1.18	1.34	153.67	166.18	153.52	29.53	33.77	23.51	[G]	Carbohydrate transport and metabolism	Biological Process: polysaccharide catabolic process (GO:0000272);; Cellular Component: chloroplast (GO:0009507);; Molecular Function: beta-amylase activity (GO:0016161);;	--	--	--	--	Glycosyl hydrolase family 14	Beta-amylase GN=BMY1 OS=Glycine max (Soybean) PE=1 SV=3	G	Carbohydrate transport and metabolism	Glycoside hydrolase [Macleaya cordata]
C01_transcript_8281	142.64	137.99	146.52	22	19.38	23.24	12.74	14.47	9.69	[MDT]	Cell wall/membrane/envelope biogenesis;; Cell cycle control, cell division, chromosome partitioning;; Signal transduction mechanisms	Biological Process: response to molecule of bacterial origin (GO:0002237);; Molecular Function: ATP binding (GO:0005524);; Cellular Component: mitochondrial outer membrane (GO:0005741);; Cellular Component: plasma membrane (GO:0005886);; Biological Process: response to UV (GO:0009411);; Biological Process: plant-type hypersensitive response (GO:0009626);; Biological Process: salicylic acid mediat…	K08900|5.26876e-112|nnu:104603159|K08900 mitochondrial chaperone BCS1 | (RefSeq) AAA-ATPase At3g50940-like	--	[O]	Posttranslational modification, protein turnover, chaperones	ATPase family associated with various cellular activities (AAA);; Holliday junction DNA helicase ruvB N-terminus	26S protease regulatory subunit 8 homolog B GN=F28I16.150 OS=Arabidopsis thaliana (Mouse-ear cress) PE=1 SV=1	O	Posttranslational modification, protein turnover, chaperones	AAA+ ATPase domain [Macleaya cordata]
C01_transcript_8298	15.51	15.34	15.16	1.4	0.5	2.28	37.92	37.99	35.11	--	--	Molecular Function: peroxidase activity (GO:0004601);; Cellular Component: extracellular region (GO:0005576);; Biological Process: response to oxidative stress (GO:0006979);; Molecular Function: heme binding (GO:0020037);; Biological Process: hydrogen peroxide catabolic process (GO:0042744);; Molecular Function: metal ion binding (GO:0046872);; Biological Process: oxidation-reduction process (GO:…	K00430|0|nnu:104597816|K00430 peroxidase [EC:1.11.1.7] | (RefSeq) peroxidase 11-like	Phenylpropanoid biosynthesis (ko00940)	--	--	Peroxidase;; Peroxidase	Peroxidase 11 (Precursor) OS=Arabidopsis thaliana (Mouse-ear cress) PE=1 SV=1	G	Carbohydrate transport and metabolism	hypothetical protein AQUCO_00201007v1 [Aquilegia coerulea]
C01_transcript_8321	14.84	11.26	12.91	22.98	22.67	20.7	82.51	83.75	88.23	--	--	Molecular Function: binding (GO:0005488);;	--	--	--	--	Helix-loop-helix DNA-binding domain	Transcription factor bHLH80 GN=F12A4.2 OS=Arabidopsis thaliana (Mouse-ear cress) PE=2 SV=1	K	Transcription	Myc-type [Macleaya cordata]
C01_transcript_8329	24.3	24.19	23.13	3.13	3.77	3.13	1.88	1.4	1.31	[R]	General function prediction only	Cellular Component: endoplasmic reticulum (GO:0005783);; Molecular Function: hydrolase activity, acting on carbon-nitrogen (but not peptide) bonds (GO:0016810);; Cellular Component: perinuclear region of cytoplasm (GO:0048471);;	--	--	--	--	Amidohydrolase family;; Amidohydrolase family	--	S	Function unknown	Imidazolonepropionase [Macleaya cordata]
C01_transcript_8373	19.4	21.2	18.67	34.6	39.99	36	123.87	120.32	126.4	[R]	General function prediction only	--	K03152|0|nnu:104613106|K03152 4-methyl-5(b-hydroxyethyl)-thiazole monophosphate biosynthesis | (RefSeq) protein DJ-1 homolog B-like	--	[RV]	--	DJ-1/PfpI family	Protein DJ-1 homolog B (Precursor) GN=DJ1B OS=Arabidopsis thaliana (Mouse-ear cress) PE=1 SV=1	S	Function unknown	hypothetical protein AQUCO_00700201v1 [Aquilegia coerulea]
C01_transcript_8450	0.5	0.63	1.69	39.4	29.81	38.91	357.91	360.86	343.54	[M]	Cell wall/membrane/envelope biogenesis	Molecular Function: transferase activity, transferring glycosyl groups (GO:0016757);;	K18819|2.51232e-90|nnu:104593178|K18819 inositol 3-alpha-galactosyltransferase [EC:2.4.1.123] | (RefSeq) galactinol synthase 1-like	Galactose metabolism (ko00052)	[G]	Carbohydrate transport and metabolism	Glycosyl transferase family 8	Galactinol synthase 1 GN=GOLS1 OS=Ajuga reptans (Bugle) PE=1 SV=1	O	Posttranslational modification, protein turnover, chaperones	Glycosyl transferase [Macleaya cordata]
C01_transcript_8474	1.52	1.62	2	2.91	3.33	2.66	8.48	8.16	8.54	--	--	--	--	--	[O]	Posttranslational modification, protein turnover, chaperones	Xylanase inhibitor C-terminal	Basic 7S globulin low kDa subunit (Precursor) GN=BG OS=Glycine max (Soybean) PE=1 SV=2	O	Posttranslational modification, protein turnover, chaperones	PREDICTED: basic 7S globulin-like [Juglans regia]
C01_transcript_8490	96.69	93.63	100.06	21.89	22.96	20.28	8.98	17.15	7.7	[O]	Posttranslational modification, protein turnover, chaperones	Biological Process: protein peptidyl-prolyl isomerization (GO:0000413);; Molecular Function: peptidyl-prolyl cis-trans isomerase activity (GO:0003755);; Molecular Function: FK506 binding (GO:0005528);; Cellular Component: nucleus (GO:0005634);; Cellular Component: endoplasmic reticulum membrane (GO:0005789);; Cellular Component: cytosol (GO:0005829);; Biological Process: response to osmotic stres…	K09571|0|vvi:100266654|K09571 FK506-binding protein 4/5 [EC:5.2.1.8] | (RefSeq) peptidyl-prolyl cis-trans isomerase FKBP62	--	[O]	Posttranslational modification, protein turnover, chaperones	FKBP-type peptidyl-prolyl cis-trans isomerase;; Tetratricopeptide repeat;; Tetratricopeptide repeat;; Tetratricopeptide repeat;; Tetratricopeptide repeat	Peptidyl-prolyl cis-trans isomerase FKBP62 GN=MJL12.19 OS=Arabidopsis thaliana (Mouse-ear cress) PE=1 SV=2	O	Posttranslational modification, protein turnover, chaperones	Peptidyl-prolyl cis-trans isomerase [Macleaya cordata]
C01_transcript_8508	41.74	40.22	38.83	7.9	6.96	7.31	3.3	3.35	4.09	[E]	Amino acid transport and metabolism	Biological Process: histidine biosynthetic process (GO:0000105);; Molecular Function: magnesium ion binding (GO:0000287);; Molecular Function: ATP phosphoribosyltransferase activity (GO:0003879);; Cellular Component: cytoplasm (GO:0005737);;	K00765|9.74244e-167|tcc:TCM_006244|K00765 ATP phosphoribosyltransferase [EC:2.4.2.17] | (RefSeq) ATP phosphoribosyl transferase 2 isoform 1	Histidine metabolism (ko00340);Biosynthesis of amino acids (ko01230)	[E]	Amino acid transport and metabolism	ATP phosphoribosyltransferase	ATP phosphoribosyltransferase 2, chloroplastic (Precursor) GN=HISN1B OS=Arabidopsis thaliana (Mouse-ear cress) PE=1 SV=1	E	Amino acid transport and metabolism	ATP phosphoribosyltransferase HisG [Macleaya cordata]
C01_transcript_8529	23.42	24.44	21.55	33.3	29.84	30.03	93.97	88.23	93.08	--	--	--	K13210|1.33674e-159|nnu:104611219|K13210 far upstream element-binding protein | (RefSeq) far upstream element-binding protein 2-like	--	[A]	RNA processing and modification	KH domain;; KH domain	--	S	Function unknown	PREDICTED: far upstream element-binding protein 2-like [Nelumbo nucifera]
C01_transcript_8554	86.48	73.88	66.24	10.91	8.77	7.2	28.88	26.86	32.44	--	--	Molecular Function: nucleic acid binding (GO:0003676);; Biological Process: transcription, DNA-templated (GO:0006351);;	--	--	[R]	General function prediction only	--	--	L	Replication, recombination and repair	hypothetical protein VITISV_034881 [Vitis vinifera]
C01_transcript_8583	0.92	1.5	1.41	22.6	20.48	23.75	11.44	11.17	11.51	[G]	Carbohydrate transport and metabolism	Biological Process: polysaccharide catabolic process (GO:0000272);; Molecular Function: beta-amylase activity (GO:0016161);;	--	--	--	--	Glycosyl hydrolase family 14;; Glycosyl hydrolase family 14;; Glycosyl hydrolase family 14	Beta-amylase GN=BMY1 OS=Glycine max (Soybean) PE=1 SV=3	G	Carbohydrate transport and metabolism	Glycoside hydrolase [Macleaya cordata]
C01_transcript_8637	11.23	12.69	11.78	13.96	13.6	15.2	39.91	41	42.17	[S]	Function unknown	Cellular Component: integral component of membrane (GO:0016021);; Molecular Function: oxidoreductase activity (GO:0016491);; Biological Process: oxidation-reduction process (GO:0055114);;	--	--	[S]	Function unknown	Saccharopine dehydrogenase NADP binding domain	Probable mitochondrial saccharopine dehydrogenase-like oxidoreductase At5g39410 GN=At5g39410 OS=Arabidopsis thaliana (Mouse-ear cress) PE=1 SV=2	S	Function unknown	Saccharopine dehydrogenase / Homospermidine synthase [Macleaya cordata]
C01_transcript_8650	76.69	70.69	63.4	21.98	20.59	18.99	2.1	3.71	1.91	[R]	General function prediction only	--	--	--	[G]	Carbohydrate transport and metabolism	NAD(P)H-binding	Uncharacterized protein At2g37660, chloroplastic (Precursor) GN=At2g37660 OS=Arabidopsis thaliana (Mouse-ear cress) PE=1 SV=2	GM	Carbohydrate transport and metabolism;; Cell wall/membrane/envelope biogenesis	hypothetical protein BVC80_1835g231 [Macleaya cordata]
C01_transcript_8667	0.19	0	0.26	6.35	7.56	6.1	19.66	18.96	17.19	--	--	Biological Process: carbohydrate metabolic process (GO:0005975);; Molecular Function: hydrolase activity, acting on glycosyl bonds (GO:0016798);;	--	--	--	--	Glycosyl hydrolase family 14;; Glycosyl hydrolase family 14	Beta-amylase GN=BMY1 OS=Vigna unguiculata (Cowpea) PE=2 SV=1	G	Carbohydrate transport and metabolism	Glycoside hydrolase [Macleaya cordata]
C01_transcript_8682	4.06	4.63	4.22	41.63	37.33	43.79	10.22	6.16	6.38	--	--	Biological Process: polysaccharide catabolic process (GO:0000272);; Molecular Function: beta-amylase activity (GO:0016161);;	--	--	--	--	--	Beta-amylase GN=BMY1 OS=Trifolium repens (Creeping white clover) PE=2 SV=1	G	Carbohydrate transport and metabolism	Glycoside hydrolase [Macleaya cordata]
C01_transcript_8698	6.95	6.35	7.33	10.1	10.77	11.02	33.73	36.87	39.82	--	--	Molecular Function: protein serine/threonine phosphatase activity (GO:0004722);; Biological Process: protein dephosphorylation (GO:0006470);; Molecular Function: metal ion binding (GO:0046872);;	--	--	[T]	Signal transduction mechanisms	Protein phosphatase 2C	Protein phosphatase 2C 57 GN=PPH1 OS=Arabidopsis thaliana (Mouse-ear cress) PE=2 SV=2	T	Signal transduction mechanisms	Protein phosphatase 2C (PP2C)-like domain [Macleaya cordata]
C01_transcript_8745	0.14	0.24	0.81	4.4	5.11	3.36	11.87	15.18	14.93	[T]	Signal transduction mechanisms	Biological Process: response to stress (GO:0006950);;	--	--	--	--	--	Universal stress protein A-like protein GN=At3g01520 OS=Arabidopsis thaliana (Mouse-ear cress) PE=1 SV=2	T	Signal transduction mechanisms	Universal stress protein A [Macleaya cordata]
C01_transcript_8756	4.16	3.15	4.2	3.89	4.6	5.23	37.15	39.73	41.77	[E]	Amino acid transport and metabolism	Biological Process: amino acid transmembrane transport (GO:0003333);; Molecular Function: amino acid transmembrane transporter activity (GO:0015171);; Cellular Component: integral component of membrane (GO:0016021);;	K13863|0|pda:103708306|K13863 solute carrier family 7 (cationic amino acid transporter), member 1 | (RefSeq) cationic amino acid transporter 3, mitochondrial-like	--	[E]	Amino acid transport and metabolism	Amino acid permease;; Amino acid permease;; C-terminus of AA_permease;; Amino acid permease;; Amino acid permease	Cationic amino acid transporter 2, vacuolar GN=CAT2 OS=Arabidopsis thaliana (Mouse-ear cress) PE=2 SV=1	E	Amino acid transport and metabolism	Amino acid/polyamine transporter I [Macleaya cordata]
C01_transcript_8862	28.9	32.5	27.98	8.49	7.82	8.96	2.69	2.7	3.43	--	--	Molecular Function: nucleic acid binding (GO:0003676);;	--	--	--	--	--	--	S	Function unknown	hypothetical protein BVC80_1827g32 [Macleaya cordata]
C01_transcript_8869	51.44	54.22	52.82	11.46	10.16	13.64	4.17	1.94	1.99	[C]	Energy production and conversion	Biological Process: ATP synthesis coupled proton transport (GO:0015986);; Cellular Component: proton-transporting ATP synthase complex, catalytic core F(1) (GO:0045261);; Molecular Function: proton-transporting ATP synthase activity, rotational mechanism (GO:0046933);; Molecular Function: proton-transporting ATPase activity, rotational mechanism (GO:0046961);;	K02136|4.39441e-112|nnu:104597951|K02136 F-type H+-transporting ATPase subunit gamma | (RefSeq) ATP synthase subunit gamma, mitochondrial	Oxidative phosphorylation (ko00190)	[C]	Energy production and conversion	ATP synthase	ATP synthase subunit gamma, mitochondrial (Precursor) GN=ATPC OS=Ipomoea batatas (Sweet potato) PE=1 SV=2	C	Energy production and conversion	hypothetical protein AQUCO_00600138v1 [Aquilegia coerulea]
C01_transcript_8960	197.66	187.83	192.34	4.61	4.21	3.94	1.33	1.06	1.28	--	--	Molecular Function: structural constituent of cell wall (GO:0005199);; Biological Process: plant-type cell wall organization (GO:0009664);;	--	--	--	--	Extensin-like region;; Extensin-like region	--	S	Function unknown	PREDICTED: extensin-2-like [Populus euphratica]
C01_transcript_9051	0.07	0	0.05	1.72	1.68	1.19	4.44	3.98	4.22	--	--	Biological Process: transcription, DNA-templated (GO:0006351);;	K09284|2.11858e-38|vvi:100268051|K09284 AP2-like factor, euAP2 lineage | (RefSeq) AP2; transcription factor APETALA2	--	--	--	AP2 domain	Floral homeotic protein APETALA 2 GN=AP2 OS=Arabidopsis thaliana (Mouse-ear cress) PE=1 SV=1	K	Transcription	PREDICTED: floral homeotic protein APETALA 2-like [Daucus carota subsp. sativus]
C01_transcript_9074	98.63	101.68	99.15	27.96	24.62	22.35	6.41	6.11	8.24	[E]	Amino acid transport and metabolism	Cellular Component: mitochondrion (GO:0005739);; Molecular Function: alanine-glyoxylate transaminase activity (GO:0008453);; Molecular Function: pyridoxal phosphate binding (GO:0030170);; Molecular Function: identical protein binding (GO:0042802);;	K00827|0|vvi:100251671|K00827 alanine-glyoxylate transaminase / (R)-3-amino-2-methylpropionate-pyruvate transaminase [EC:2.6.1.44 2.6.1.40] | (RefSeq) alanine--glyoxylate aminotransferase 2 homolog 2, mitochondrial	Alanine, aspartate and glutamate metabolism (ko00250);Glycine, serine and threonine metabolism (ko00260);Cysteine and methionine metabolism (ko00270);Valine, leucine and isoleucine degradation (ko00280)	[E]	Amino acid transport and metabolism	Aminotransferase class-III	Alanine--glyoxylate aminotransferase 2 homolog 3, mitochondrial (Precursor) GN=At3g08860 OS=Arabidopsis thaliana (Mouse-ear cress) PE=2 SV=1	E	Amino acid transport and metabolism	hypothetical protein AQUCO_00500183v1 [Aquilegia coerulea]
C01_transcript_9144	26.81	24.43	25.9	2.82	1.59	2.44	0.26	0.18	0.15	--	--	Molecular Function: zinc ion binding (GO:0008270);;	K10144|8.48126e-163|nnu:104586319|K10144 RING finger and CHY zinc finger domain-containing protein 1 [EC:2.3.2.27] | (RefSeq) E3 ubiquitin-protein ligase MIEL1	Ubiquitin mediated proteolysis (ko04120)	[R]	General function prediction only	Zinc-ribbon;; CHY zinc finger;; RING-type zinc-finger;; Ring finger domain;; zinc-RING finger domain	--	S	Function unknown	E3 ubiquitin-protein ligase RZFP34 [Morus notabilis]
C01_transcript_9166	17.32	18.45	17.53	4.34	4.7	4.92	0.19	0.54	0	--	--	Cellular Component: membrane (GO:0016020);;	--	--	--	--	Domain of unknown function (DUF588)	CASP-like protein 1D1 GN=POPTRDRAFT_820933 OS=Populus trichocarpa (Western balsam poplar) PE=3 SV=2	S	Function unknown	CASP-like protein 1D1 [Hevea brasiliensis]
C01_transcript_9268	1.86	1.47	1.86	15.82	18.65	17.38	6.36	5.69	4.21	[G]	Carbohydrate transport and metabolism	Biological Process: carbohydrate metabolic process (GO:0005975);; Molecular Function: hydrolase activity, acting on glycosyl bonds (GO:0016798);;	--	--	--	--	Glycosyl hydrolase family 14;; Glycosyl hydrolase family 14	Beta-amylase GN=BMY1 OS=Trifolium repens (Creeping white clover) PE=2 SV=1	G	Carbohydrate transport and metabolism	RecName: Full=Beta-amylase; AltName: Full=1,4-alpha-D-glucan maltohydrolase
C01_transcript_9274	4.23	4.02	4.33	12.3	10.04	11.34	30.49	31.59	33.27	[GHR]	Carbohydrate transport and metabolism;; Coenzyme transport and metabolism;; General function prediction only	Molecular Function: magnesium ion binding (GO:0000287);; Molecular Function: carboxy-lyase activity (GO:0016831);; Molecular Function: thiamine pyrophosphate binding (GO:0030976);;	K01568|0|tcc:TCM_021649|K01568 pyruvate decarboxylase [EC:4.1.1.1] | (RefSeq) Thiamine pyrophosphate dependent pyruvate decarboxylase family protein	Glycolysis / Gluconeogenesis (ko00010)	[EH]	--	Thiamine pyrophosphate enzyme, N-terminal TPP binding domain;; Thiamine pyrophosphate enzyme, central domain;; Thiamine pyrophosphate enzyme, C-terminal TPP binding domain	Pyruvate decarboxylase 4 GN=PDC4 OS=Arabidopsis thaliana (Mouse-ear cress) PE=2 SV=1	GH	Carbohydrate transport and metabolism;; Coenzyme transport and metabolism	Thiamine pyrophosphate enzyme [Macleaya cordata]
C01_transcript_9275	4.24	3.79	3.66	9.05	10.55	9.24	26.22	26.3	26.55	[G]	Carbohydrate transport and metabolism	Biological Process: polysaccharide catabolic process (GO:0000272);; Molecular Function: beta-amylase activity (GO:0016161);;	--	--	--	--	Glycosyl hydrolase family 14;; Glycosyl hydrolase family 14;; Glycosyl hydrolase family 14	Beta-amylase GN=BMY1 OS=Glycine max (Soybean) PE=1 SV=3	G	Carbohydrate transport and metabolism	Glycoside hydrolase [Macleaya cordata]
C01_transcript_9308	307.2	314.12	289.76	2003.42	2094.45	2082.12	0.37	0.35	0.26	--	--	Biological Process: negative regulation of peptidase activity (GO:0010466);; Molecular Function: peptidase inhibitor activity (GO:0030414);;	--	--	--	--	Bowman-Birk serine protease inhibitor family	Bowman-Birk type proteinase inhibitor {ECO:0000303|PubMed:18474386} OS=Lupinus albus (White lupin) PE=1 SV=1	O	Posttranslational modification, protein turnover, chaperones	PREDICTED: seed trypsin/chymotrypsin inhibitor IVB-like isoform X1 [Nelumbo nucifera]
C01_transcript_9455	1.01	1.03	1.01	0.16	0.32	0.12	8.79	7.09	7.56	--	--	Biological Process: lipid transport (GO:0006869);; Molecular Function: lipid binding (GO:0008289);;	--	--	--	--	--	--	S	Function unknown	hypothetical protein CICLE_v10021499mg [Citrus clementina]
C01_transcript_9463	51.14	52.28	50.77	13.29	13.34	11.66	3.64	2.73	3.66	[M]	Cell wall/membrane/envelope biogenesis	Cellular Component: integral component of membrane (GO:0016021);;	--	--	--	--	LysM domain	LysM domain-containing GPI-anchored protein 1 (Precursor) GN=LYM1 OS=Arabidopsis thaliana (Mouse-ear cress) PE=1 SV=1	S	Function unknown	Peptidoglycan-binding lysin domain [Macleaya cordata]
C01_transcript_9563	0.98	1.81	1.04	3.9	3.37	3.47	22.68	22.95	20.97	[DPM]	Cell cycle control, cell division, chromosome partitioning;; Inorganic ion transport and metabolism;; Cell wall/membrane/envelope biogenesis	Molecular Function: copper ion binding (GO:0005507);; Molecular Function: oxidoreductase activity, oxidizing metal ions (GO:0016722);; Biological Process: lignin catabolic process (GO:0046274);; Cellular Component: apoplast (GO:0048046);; Molecular Function: hydroquinone:oxygen oxidoreductase activity (GO:0052716);; Biological Process: oxidation-reduction process (GO:0055114);;	K05909|0|vvi:100262045|K05909 laccase [EC:1.10.3.2] | (RefSeq) laccase-12	--	[Q]	Secondary metabolites biosynthesis, transport and catabolism	Multicopper oxidase;; Multicopper oxidase	Laccase-5 (Precursor) GN=T3G21.14 OS=Arabidopsis thaliana (Mouse-ear cress) PE=2 SV=1	Q	Secondary metabolites biosynthesis, transport and catabolism	hypothetical protein AQUCO_03000210v1 [Aquilegia coerulea]
C01_transcript_9602	46.67	49.24	44.05	14.25	14.24	12.78	8.46	7.71	9.12	[O]	Posttranslational modification, protein turnover, chaperones	Molecular Function: ATP binding (GO:0005524);; Cellular Component: cytoplasm (GO:0005737);; Biological Process: protein refolding (GO:0042026);;	K04077|0|sind:105171838|K04077 chaperonin GroEL | (RefSeq) chaperonin CPN60-2, mitochondrial	RNA degradation (ko03018)	[O]	Posttranslational modification, protein turnover, chaperones	TCP-1/cpn60 chaperonin family;; TCP-1/cpn60 chaperonin family;; TCP-1/cpn60 chaperonin family;; TCP-1/cpn60 chaperonin family	Chaperonin CPN60-2, mitochondrial (Precursor) GN=CPN60-2 OS=Cucurbita maxima (Pumpkin) PE=1 SV=1	O	Posttranslational modification, protein turnover, chaperones	Mitochondrial chaperonin, Cpn60/Hsp60p [Handroanthus impetiginosus]
C01_transcript_9639	2.91	3.82	1.95	3.83	3.02	3.49	16.11	15.52	17.41	--	--	--	K10666|8.28358e-133|nnu:104612851|K10666 E3 ubiquitin-protein ligase RNF5 [EC:2.3.2.27] | (RefSeq) uncharacterized LOC104612851	Protein processing in endoplasmic reticulum (ko04141)	[O]	Posttranslational modification, protein turnover, chaperones	Zinc finger, C3HC4 type (RING finger);; Zinc finger, C3HC4 type (RING finger);; Zinc finger, C3HC4 type (RING finger);; Ring finger domain;; Prokaryotic RING finger family 4;; zinc-RING finger domain;; RING-type zinc-finger	E3 ubiquitin-protein ligase RMA3 GN=RMA3 OS=Arabidopsis thaliana (Mouse-ear cress) PE=1 SV=1	O	Posttranslational modification, protein turnover, chaperones	zinc finger protein [Macleaya cordata]
C01_transcript_9681	45.84	44.77	45.49	11.93	10.48	10.04	2.68	2.04	2.97	[G]	Carbohydrate transport and metabolism	Biological Process: cellular glucose homeostasis (GO:0001678);; Molecular Function: glucokinase activity (GO:0004340);; Molecular Function: ATP binding (GO:0005524);; Molecular Function: glucose binding (GO:0005536);; Cellular Component: cytosol (GO:0005829);; Biological Process: glycolytic process (GO:0006096);; Molecular Function: fructokinase activity (GO:0008865);; Cellular Component: integra…	K00844|0|nnu:104589874|K00844 hexokinase [EC:2.7.1.1] | (RefSeq) hexokinase-3-like	Glycolysis / Gluconeogenesis (ko00010);Fructose and mannose metabolism (ko00051);Galactose metabolism (ko00052);Starch and sucrose metabolism (ko00500);Amino sugar and nucleotide sugar metabolism (ko00520);Carbon metabolism (ko01200)	[G]	Carbohydrate transport and metabolism	Hexokinase;; Hexokinase;; Hexokinase	Hexokinase-3 GN=At1g50460 OS=Arabidopsis thaliana (Mouse-ear cress) PE=1 SV=1	G	Carbohydrate transport and metabolism	hypothetical protein AQUCO_01400699v1 [Aquilegia coerulea]
C01_transcript_9705	241.94	254.2	241.15	5721.56	5824.92	5766.27	2799.02	2732.57	2762.13	[G]	Carbohydrate transport and metabolism	Biological Process: polysaccharide catabolic process (GO:0000272);; Cellular Component: chloroplast (GO:0009507);; Molecular Function: beta-amylase activity (GO:0016161);;	--	--	--	--	Glycosyl hydrolase family 14;; Glycosyl hydrolase family 14	Beta-amylase GN=BMY1 OS=Glycine max (Soybean) PE=1 SV=3	G	Carbohydrate transport and metabolism	Glycoside hydrolase [Macleaya cordata]
C01_transcript_9723	40.94	44.2	43.94	58.85	46.82	60.91	4.4	3.64	4.41	[GHR]	Carbohydrate transport and metabolism;; Coenzyme transport and metabolism;; General function prediction only	Molecular Function: magnesium ion binding (GO:0000287);; Molecular Function: carboxy-lyase activity (GO:0016831);; Molecular Function: thiamine pyrophosphate binding (GO:0030976);;	K01568|0|pxb:103944123|K01568 pyruvate decarboxylase [EC:4.1.1.1] | (RefSeq) pyruvate decarboxylase 1	Glycolysis / Gluconeogenesis (ko00010)	[EH]	--	Thiamine pyrophosphate enzyme, central domain;; Thiamine pyrophosphate enzyme, C-terminal TPP binding domain	Pyruvate decarboxylase 1 GN=PDC1 OS=Pisum sativum (Garden pea) PE=2 SV=1	GH	Carbohydrate transport and metabolism;; Coenzyme transport and metabolism	Thiamine pyrophosphate enzyme [Macleaya cordata]
C01_transcript_9863	189.8	194.39	188.07	43.64	43.69	42.72	17.28	22.13	21.44	[M]	Cell wall/membrane/envelope biogenesis	Cellular Component: cytosol (GO:0005829);; Cellular Component: plasma membrane (GO:0005886);; Molecular Function: dTDP-4-dehydrorhamnose 3,5-epimerase activity (GO:0008830);; Molecular Function: dTDP-4-dehydrorhamnose reductase activity (GO:0008831);; Cellular Component: plasmodesma (GO:0009506);; Biological Process: UDP-rhamnose biosynthetic process (GO:0010253);; Biological Process: dTDP-rhamno…	K12451|0|vvi:100254814|K12451 3,5-epimerase/4-reductase [EC:5.1.3.- 1.1.1.-] | (RefSeq) bifunctional dTDP-4-dehydrorhamnose 3,5-epimerase/dTDP-4-dehydrorhamnose reductase	Amino sugar and nucleotide sugar metabolism (ko00520)	[G]	Carbohydrate transport and metabolism	RmlD substrate binding domain;; NAD dependent epimerase/dehydratase family;; GDP-mannose 4,6 dehydratase;; Polysaccharide biosynthesis protein	Bifunctional dTDP-4-dehydrorhamnose 3,5-epimerase/dTDP-4-dehydrorhamnose reductase {ECO:0000305} OS=Arabidopsis thaliana (Mouse-ear cress) PE=1 SV=1	M	Cell wall/membrane/envelope biogenesis	dTDP-4-dehydrorhamnose reductase [Macleaya cordata]
C01_transcript_9870	58	54.11	55.17	11.74	13.22	12.86	0.37	0.81	0.6	[GI]	Carbohydrate transport and metabolism;; Lipid transport and metabolism	Cellular Component: cell wall (GO:0005618);; Cellular Component: integral component of membrane (GO:0016021);; Molecular Function: pectinesterase activity (GO:0030599);; Biological Process: cell wall modification (GO:0042545);; Biological Process: negative regulation of catalytic activity (GO:0043086);; Molecular Function: aspartyl esterase activity (GO:0045330);; Biological Process: pectin catab…	--	--	--	--	Plant invertase/pectin methylesterase inhibitor;; Pectinesterase;; Pectinesterase	Pectinesterase 34 GN=F2K15.80 OS=Arabidopsis thaliana (Mouse-ear cress) PE=2 SV=1	G	Carbohydrate transport and metabolism	pectin methylesterase, partial [Cicer arietinum]
C01_transcript_9895	0.35	2.06	0.57	7.76	7.54	8.46	2.78	3.25	3.41	--	--	--	--	--	--	--	--	--	--	--	--
C01_transcript_9930	39.86	40.44	41.19	6.29	8.82	7.34	2.92	1.96	2.57	[IQ]	Lipid transport and metabolism;; Secondary metabolites biosynthesis, transport and catabolism	Molecular Function: 3-oxoacyl-[acyl-carrier-protein] synthase activity (GO:0004315);; Biological Process: fatty acid biosynthetic process (GO:0006633);;	K09458|0|nnu:104585947|K09458 3-oxoacyl-[acyl-carrier-protein] synthase II [EC:2.3.1.179] | (RefSeq) 3-oxoacyl-[acyl-carrier-protein] synthase I, chloroplastic	Fatty acid biosynthesis (ko00061);Biotin metabolism (ko00780);Fatty acid metabolism (ko01212)	[IQ]	--	Beta-ketoacyl synthase, N-terminal domain;; Beta-ketoacyl synthase, C-terminal domain	3-oxoacyl-[acyl-carrier-protein] synthase I, chloroplastic (Precursor) GN=KAS1 OS=Arabidopsis thaliana (Mouse-ear cress) PE=2 SV=2	I	Lipid transport and metabolism	Beta-ketoacyl synthase [Macleaya cordata]
C01_transcript_9953	1.38	2.68	2.76	10.13	12.39	9.41	55.73	54.01	54.74	[Q]	Secondary metabolites biosynthesis, transport and catabolism	--	--	--	--	--	Glyoxalase/Bleomycin resistance protein/Dioxygenase superfamily	--	S	Function unknown	PREDICTED: uncharacterized protein LOC105040176 [Elaeis guineensis]
C01_transcript_9961	7.82	7.9	8.65	11.13	11.15	9.63	2.2	3.59	1.99	--	--	--	--	--	--	--	Helix-loop-helix DNA-binding domain	Transcription factor bHLH93 GN=K21L13.16 OS=Arabidopsis thaliana (Mouse-ear cress) PE=1 SV=1	K	Transcription	PREDICTED: transcription factor bHLH93-like [Nelumbo nucifera]
C01_transcript_9991	1.33	1.84	1.21	3.96	4.1	3.58	16.36	15.38	16.99	[G]	Carbohydrate transport and metabolism	Molecular Function: catalytic activity (GO:0003824);;	--	--	[R]	General function prediction only	Reverse transcriptase-like;; zinc-binding in reverse transcriptase;; RNase H;; Reverse transcriptase (RNA-dependent DNA polymerase)	Putative ribonuclease H protein At1g65750 GN=At1g65750 OS=Arabidopsis thaliana (Mouse-ear cress) PE=3 SV=1	L	Replication, recombination and repair	Ribonuclease H domain [Macleaya cordata]
C01_transcript_10050	1.37	1.28	1.6	2.8	2.39	3.01	0	0	0	--	--	Biological Process: transport (GO:0006810);; Cellular Component: membrane (GO:0016020);;	--	--	--	--	EamA-like transporter family	WAT1-related protein At1g70260 GN=At1g70260 OS=Arabidopsis thaliana (Mouse-ear cress) PE=2 SV=1	S	Function unknown	PREDICTED: WAT1-related protein At1g70260 [Vitis vinifera]
C01_transcript_10074	0.08	0	0.1	4.24	3.33	3.59	10.97	12.46	11.78	--	--	--	K09284|3.12413e-126|vvi:100268051|K09284 AP2-like factor, euAP2 lineage | (RefSeq) AP2; transcription factor APETALA2	--	--	--	AP2 domain	Floral homeotic protein APETALA 2 GN=AP2 OS=Arabidopsis thaliana (Mouse-ear cress) PE=1 SV=1	K	Transcription	AP2/ERF domain [Macleaya cordata]
C01_transcript_10085	2.06	2.18	2.1	6.08	6.55	6.69	18.05	18.46	17.26	--	--	Molecular Function: binding (GO:0005488);; Biological Process: pattern specification process (GO:0007389);; Biological Process: post-embryonic development (GO:0009791);; Biological Process: cellular process (GO:0009987);; Biological Process: single organism reproductive process (GO:0044702);; Biological Process: reproductive structure development (GO:0048608);;	K14486|0|nnu:104607475|K14486 auxin response factor | (RefSeq) auxin response factor 5-like	Plant hormone signal transduction (ko04075)	--	--	Auxin response factor;; B3 DNA binding domain;; AUX/IAA family	Auxin response factor 5 GN=F6F9.10 OS=Arabidopsis thaliana (Mouse-ear cress) PE=1 SV=3	K	Transcription	PREDICTED: auxin response factor 5-like [Nelumbo nucifera]
C01_transcript_10092	52.93	50.65	45.32	4.8	4.98	5.13	1.19	1.45	1.39	[K]	Transcription	Cellular Component: cell wall (GO:0005618);; Cellular Component: plasmodesma (GO:0009506);; Cellular Component: chloroplast (GO:0009507);; Cellular Component: membrane (GO:0016020);; Cellular Component: apoplast (GO:0048046);;	--	--	[R]	General function prediction only	Leucine rich repeat;; Leucine Rich Repeat;; Leucine rich repeat N-terminal domain;; Leucine Rich repeat;; Leucine Rich repeats (2 copies)	DNA-damage-repair/toleration protein DRT100 (Precursor) OS=Arabidopsis thaliana (Mouse-ear cress) PE=2 SV=2	S	Function unknown	PREDICTED: DNA-damage-repair/toleration protein DRT100-like [Nelumbo nucifera]
C01_transcript_10149	826.35	767.21	845.48	86.86	75.74	95.79	7.27	7.86	8.49	--	--	--	--	--	--	--	Thaumatin family	Osmotin (Precursor) GN=AP24 OS=Nicotiana tabacum (Common tobacco) PE=1 SV=2	S	Function unknown	thaumatin-like protein 1 [Corydalis cava]
C01_transcript_10243	3.13	3.92	3.95	5.51	4.74	3.92	13.73	13.92	12.45	--	--	Molecular Function: nucleotide binding (GO:0000166);;	K10400|3.03762e-57|nnu:104595866|K10400 kinesin family member 15 | (RefSeq) kinesin-like protein KIN-12F	--	--	--	--	Phragmoplast orienting kinesin 2 GN=POK2 OS=Arabidopsis thaliana (Mouse-ear cress) PE=2 SV=1	Z	Cytoskeleton	Kinesin [Macleaya cordata]
C01_transcript_10292	120.78	125.85	125.66	2.62	2.61	3.19	0	0	0	--	--	Biological Process: metabolic process (GO:0008152);; Cellular Component: intracellular part (GO:0044424);;	K00422|7.71985e-97|egu:105045129|K00422 polyphenol oxidase [EC:1.10.3.1] | (RefSeq) polyphenol oxidase, chloroplastic-like	Tyrosine metabolism (ko00350);Isoquinoline alkaloid biosynthesis (ko00950)	--	--	Common central domain of tyrosinase;; Protein of unknown function (DUF_B2219)	Polyphenol oxidase, chloroplastic (Precursor) OS=Vitis vinifera (Grape) PE=1 SV=1	S	Function unknown	Tyrosinase [Macleaya cordata]
C01_transcript_10325	30.91	29.53	31.7	6.56	6.4	7.81	2.11	1.79	0.8	--	--	--	--	--	--	--	Salt stress response/antifungal	Cysteine-rich repeat secretory protein 38 (Precursor) GN=CRRSP38 OS=Arabidopsis thaliana (Mouse-ear cress) PE=2 SV=1	S	Function unknown	Gnk2-homologous domain [Macleaya cordata]
C01_transcript_10439	30.49	27.41	29.18	5.62	4.06	5.26	1.27	2.09	1.43	[T]	Signal transduction mechanisms	Molecular Function: ATP binding (GO:0005524);; Cellular Component: plasma membrane (GO:0005886);; Cellular Component: integral component of membrane (GO:0016021);; Molecular Function: ATPase activity, coupled to transmembrane movement of substances (GO:0042626);; Biological Process: transmembrane transport (GO:0055085);;	--	--	[Q]	Secondary metabolites biosynthesis, transport and catabolism	ABC-2 type transporter;; ABC transporter;; Plant PDR ABC transporter associated;; ABC-transporter extracellular N-terminal;; AAA domain, putative AbiEii toxin, Type IV TA system;; AAA domain;; ATPase family associated with various cellular activities (AAA);; ABC-2 type transporter;; ABC-2 type transporter	Pleiotropic drug resistance protein 1 GN=PDR1 OS=Nicotiana tabacum (Common tobacco) PE=2 SV=1	V	Defense mechanisms	ABC transporter-like [Macleaya cordata]
C01_transcript_10501	93.57	97.34	93.92	27.84	29	27.14	13.66	13.39	15.51	--	--	Molecular Function: DNA binding (GO:0003677);;	K09338|3.15361e-140|rcu:8286990|K09338 homeobox-leucine zipper protein | (RefSeq) homeobox-leucine zipper protein ATHB-13	--	[K]	Transcription	Homeobox associated leucine zipper;; Homeobox domain;; Homeobox KN domain	Homeobox-leucine zipper protein ATHB-13 GN=ATHB-13 OS=Arabidopsis thaliana (Mouse-ear cress) PE=2 SV=2	K	Transcription	homeobox-leucine zipper protein ATHB-13-like isoform X2 [Hevea brasiliensis]
C01_transcript_10565	1.59	1.26	1.39	282.07	285.11	281.45	1543.32	1557.73	1544.53	[G]	Carbohydrate transport and metabolism	Biological Process: glycogen catabolic process (GO:0005980);; Molecular Function: glycogen phosphorylase activity (GO:0008184);; Biological Process: response to water deprivation (GO:0009414);; Cellular Component: chloroplast stroma (GO:0009570);; Molecular Function: pyridoxal phosphate binding (GO:0030170);;	K00688|0|nnu:104597988|K00688 glycogen phosphorylase [EC:2.4.1.1] | (RefSeq) alpha-1,4 glucan phosphorylase L-2 isozyme, chloroplastic/amyloplastic	Starch and sucrose metabolism (ko00500)	[G]	Carbohydrate transport and metabolism	Carbohydrate phosphorylase;; Carbohydrate phosphorylase	Alpha-1,4 glucan phosphorylase L-2 isozyme, chloroplastic/amyloplastic (Precursor) GN=STP-1 OS=Solanum tuberosum (Potato) PE=1 SV=1	G	Carbohydrate transport and metabolism	Glycosyl transferase [Macleaya cordata]
C01_transcript_10592	11.77	12.74	13.73	2.86	3.06	3.16	0.64	1.65	0.4	[HC]	Coenzyme transport and metabolism;; Energy production and conversion	Cellular Component: integral component of membrane (GO:0016021);;	--	--	--	--	--	--	S	Function unknown	hypothetical protein AQUCO_08100038v1 [Aquilegia coerulea]
C01_transcript_10648	59.65	62.79	67.84	84.87	79.48	77.57	11.13	15.89	15.65	[G]	Carbohydrate transport and metabolism	Molecular Function: ribokinase activity (GO:0004747);; Biological Process: D-ribose metabolic process (GO:0006014);; Biological Process: carbohydrate phosphorylation (GO:0046835);;	K00847|0|mdm:103439933|K00847 fructokinase [EC:2.7.1.4] | (RefSeq) probable fructokinase-7	Fructose and mannose metabolism (ko00051);Starch and sucrose metabolism (ko00500);Amino sugar and nucleotide sugar metabolism (ko00520)	[G]	Carbohydrate transport and metabolism	pfkB family carbohydrate kinase	Probable fructokinase-7 OS=Arabidopsis thaliana (Mouse-ear cress) PE=1 SV=1	G	Carbohydrate transport and metabolism	Ribokinase [Macleaya cordata]
C01_transcript_10662	62.42	44.93	55.24	11.79	16.47	18.54	11.48	7.43	9.52	--	--	Cellular Component: mitochondrion (GO:0005739);; Biological Process: protein transport (GO:0015031);; Cellular Component: integral component of membrane (GO:0016021);; Molecular Function: metal ion binding (GO:0046872);;	K17780|1.28445e-43|nnu:104592801|K17780 mitochondrial import inner membrane translocase subunit TIM8 | (RefSeq) mitochondrial import inner membrane translocase subunit TIM8	--	[U]	Intracellular trafficking, secretion, and vesicular transport	Tim10/DDP family zinc finger	Mitochondrial import inner membrane translocase subunit TIM8 GN=TIM8 OS=Arabidopsis thaliana (Mouse-ear cress) PE=1 SV=1	O	Posttranslational modification, protein turnover, chaperones	PREDICTED: mitochondrial import inner membrane translocase subunit TIM8 [Nelumbo nucifera]
C01_transcript_10676	3.42	3.01	2.59	5.09	6.56	5.94	24.89	24.79	20.17	--	--	--	--	--	--	--	TCP family transcription factor	Transcription factor TCP20 GN=MOJ10.8 OS=Arabidopsis thaliana (Mouse-ear cress) PE=1 SV=1	K	Transcription	PREDICTED: transcription factor TCP20 [Nelumbo nucifera]
C01_transcript_10677	116.3	121.34	119.13	32.31	35.6	33.74	12.43	12.78	14.49	[I]	Lipid transport and metabolism	Cellular Component: membrane (GO:0016020);;	--	--	[I]	Lipid transport and metabolism	Lipase (class 3);; Protein of unknown function (DUF2974)	--	S	Function unknown	Lipase [Macleaya cordata]
C01_transcript_10697	0.59	0.75	0.77	9.13	8.85	8.37	0.13	0	0	[N]	Cell motility	Cellular Component: plasma membrane (GO:0005886);; Molecular Function: zinc ion binding (GO:0008270);; Cellular Component: chloroplast (GO:0009507);; Biological Process: plant-type secondary cell wall biogenesis (GO:0009834);; Biological Process: rhamnogalacturonan I side chain metabolic process (GO:0010400);; Cellular Component: integral component of membrane (GO:0016021);; Molecular Function: c…	K10999|0|nnu:104609138|K10999 cellulose synthase A [EC:2.4.1.12] | (RefSeq) cellulose synthase A catalytic subunit 7 [UDP-forming]	--	--	--	Cellulose synthase;; Zinc-binding RING-finger;; Glycosyl transferase family group 2;; RING/Ubox like zinc-binding domain	Cellulose synthase A catalytic subunit 9 [UDP-forming] OS=Oryza sativa subsp. japonica (Rice) PE=2 SV=1	M	Cell wall/membrane/envelope biogenesis	hypothetical protein AQUCO_04800031v1 [Aquilegia coerulea]
C01_transcript_10739	43.18	42.31	44.23	9.5	10.8	8.58	2.79	3.38	3.2	[GI]	Carbohydrate transport and metabolism;; Lipid transport and metabolism	Cellular Component: extracellular region (GO:0005576);; Cellular Component: cell wall (GO:0005618);; Molecular Function: pectinesterase activity (GO:0030599);; Biological Process: cell wall modification (GO:0042545);; Biological Process: negative regulation of catalytic activity (GO:0043086);; Molecular Function: aspartyl esterase activity (GO:0045330);; Biological Process: pectin catabolic proce…	--	--	--	--	Pectinesterase;; Plant invertase/pectin methylesterase inhibitor;; Pectinesterase	Pectinesterase 12 (Precursor) GN=T9J22.11 OS=Arabidopsis thaliana (Mouse-ear cress) PE=2 SV=1	G	Carbohydrate transport and metabolism	PREDICTED: probable pectinesterase/pectinesterase inhibitor 12 [Vitis vinifera]
C01_transcript_10758	32.54	30.16	30.94	40.48	40.1	38.15	104.72	110.09	106.52	--	--	Molecular Function: zinc ion binding (GO:0008270);; Cellular Component: integral component of membrane (GO:0016021);;	K10661|0|nnu:104601732|K10661 E3 ubiquitin-protein ligase MARCH6 [EC:2.3.2.27] | (RefSeq) probable E3 ubiquitin ligase SUD1	Protein processing in endoplasmic reticulum (ko04141)	[A]	RNA processing and modification	RING-variant domain	Probable E3 ubiquitin ligase SUD1 GN=F28A23.140 OS=Arabidopsis thaliana (Mouse-ear cress) PE=1 SV=1	O	Posttranslational modification, protein turnover, chaperones	zinc finger protein [Macleaya cordata]
C01_transcript_10773	126.72	134	129.53	34.08	39.09	38.04	15.93	14.94	16.44	[O]	Posttranslational modification, protein turnover, chaperones	Biological Process: protein peptidyl-prolyl isomerization (GO:0000413);; Molecular Function: peptidyl-prolyl cis-trans isomerase activity (GO:0003755);;	K09578|5.74722e-64|aip:107642948|K09578 peptidyl-prolyl cis-trans isomerase NIMA-interacting 1 [EC:5.2.1.8] | (RefSeq) peptidyl-prolyl cis-trans isomerase Pin1	--	[O]	Posttranslational modification, protein turnover, chaperones	PPIC-type PPIASE domain;; PPIC-type PPIASE domain	Peptidyl-prolyl cis-trans isomerase Pin1 GN=PIN1 OS=Malus domestica (Apple) PE=2 SV=1	O	Posttranslational modification, protein turnover, chaperones	peptidyl-prolyl cis-trans isomerase Pin1 [Arachis duranensis]
C01_transcript_10791	12.63	13.8	11.39	2.11	1.83	2.42	0.49	0.61	0.53	[I]	Lipid transport and metabolism	Biological Process: metabolic process (GO:0008152);; Molecular Function: hydrolase activity (GO:0016787);;	--	--	[V]	Defense mechanisms	alpha/beta hydrolase fold;; Carboxylesterase family	Probable carboxylesterase 2 GN=CXE2 OS=Arabidopsis thaliana (Mouse-ear cress) PE=2 SV=1	I	Lipid transport and metabolism	Alpha/beta hydrolase fold-3 [Macleaya cordata]
C01_transcript_10802	0.39	0.2	0.28	6.75	7.4	6.25	1.87	2.72	2.91	[G]	Carbohydrate transport and metabolism	Biological Process: polysaccharide catabolic process (GO:0000272);; Molecular Function: beta-amylase activity (GO:0016161);;	--	--	--	--	Glycosyl hydrolase family 14;; Glycosyl hydrolase family 14;; Glycosyl hydrolase family 14;; Glycosyl hydrolase family 14	Beta-amylase GN=BMY1 OS=Glycine max (Soybean) PE=1 SV=3	G	Carbohydrate transport and metabolism	beta-amylase [Ipomoea batatas]
C01_transcript_10866	135.09	139.09	135.21	33.67	30.97	31.81	9.83	9.35	8.69	[O]	Posttranslational modification, protein turnover, chaperones	Molecular Function: serine-type peptidase activity (GO:0008236);;	--	--	--	--	Subtilase family;; PA domain	Subtilisin-like protease (Precursor) GN=At5g67360 OS=Arabidopsis thaliana (Mouse-ear cress) PE=1 SV=1	O	Posttranslational modification, protein turnover, chaperones	Peptidase S8/S53 domain [Macleaya cordata]
C01_transcript_10899	3.8	3.99	4.24	6.47	5.47	6.63	24.53	22.4	21.17	[IQ]	Lipid transport and metabolism;; Secondary metabolites biosynthesis, transport and catabolism	Biological Process: metabolic process (GO:0008152);; Molecular Function: o-succinylbenzoate-CoA ligase activity (GO:0008756);;	--	--	[I]	Lipid transport and metabolism	AMP-binding enzyme;; AMP-binding enzyme C-terminal domain	Probable acyl-activating enzyme 5, peroxisomal GN=MQK4.9 OS=Arabidopsis thaliana (Mouse-ear cress) PE=2 SV=1	IQ	Lipid transport and metabolism;; Secondary metabolites biosynthesis, transport and catabolism	PREDICTED: probable acyl-activating enzyme 5, peroxisomal [Nelumbo nucifera]
C01_transcript_11020	245.99	249.26	230.42	53.82	53.98	56.89	37.73	31.62	39.42	[C]	Energy production and conversion	Cellular Component: mitochondrial inner membrane (GO:0005743);; Molecular Function: ubiquinol-cytochrome-c reductase activity (GO:0008121);; Cellular Component: integral component of membrane (GO:0016021);; Molecular Function: metal ion binding (GO:0046872);; Molecular Function: 2 iron, 2 sulfur cluster binding (GO:0051537);; Biological Process: oxidation-reduction process (GO:0055114);; Cellular…	K00411|8.18242e-163|nnu:104592740|K00411 ubiquinol-cytochrome c reductase iron-sulfur subunit [EC:1.10.2.2] | (RefSeq) cytochrome b-c1 complex subunit Rieske-4, mitochondrial-like	Oxidative phosphorylation (ko00190)	[C]	Energy production and conversion	Ubiquinol cytochrome reductase transmembrane region;; Rieske [2Fe-2S] domain	Cytochrome b-c1 complex subunit Rieske-2, mitochondrial (Precursor) OS=Nicotiana tabacum (Common tobacco) PE=2 SV=1	C	Energy production and conversion	Ubiquinol cytochrome reductase [Macleaya cordata]
C01_transcript_11029	3.23	2.82	2.33	12.48	13.83	12.92	4.47	4.76	4.83	[G]	Carbohydrate transport and metabolism	Molecular Function: beta-fructofuranosidase activity (GO:0004564);; Biological Process: metabolic process (GO:0008152);; Cellular Component: membrane (GO:0016020);;	K01193|0|gra:105765117|K01193 beta-fructofuranosidase [EC:3.2.1.26] | (RefSeq) acid beta-fructofuranosidase-like	Galactose metabolism (ko00052);Starch and sucrose metabolism (ko00500)	[G]	Carbohydrate transport and metabolism	Glycosyl hydrolases family 32 N-terminal domain;; Glycosyl hydrolases family 32 C terminal;; Domain of unknown function (DUF3357)	Beta-fructofuranosidase, soluble isoenzyme I (Precursor) GN=INV*DC4 OS=Daucus carota (Wild carrot) PE=1 SV=2	G	Carbohydrate transport and metabolism	Glycoside hydrolase [Macleaya cordata]
C01_transcript_11071	15.46	16.68	14.72	2.88	3.07	2.47	29.24	34.74	31.58	--	--	--	--	--	--	--	--	--	--	--	hypothetical protein BVC80_9009g48 [Macleaya cordata]
C01_transcript_11077	22.12	24.61	22.58	4.9	5.45	6.03	3.52	3.49	3.27	--	--	Cellular Component: plasma membrane (GO:0005886);; Biological Process: transport (GO:0006810);; Cellular Component: integral component of membrane (GO:0016021);;	--	--	[I]	Lipid transport and metabolism	CRAL/TRIO domain;; CRAL/TRIO, N-terminal domain	Patellin-6 GN=PATL6 OS=Arabidopsis thaliana (Mouse-ear cress) PE=2 SV=1	S	Function unknown	PREDICTED: patellin-6-like [Nelumbo nucifera]
C01_transcript_11204	4.11	3.79	1.32	4.9	4.25	3.3	17.86	15.32	15.28	[R]	General function prediction only	Molecular Function: kinase activity (GO:0016301);; Biological Process: phosphorylation (GO:0016310);;	K13137|1.97384e-130|jcu:105639305|K13137 serine-threonine kinase receptor-associated protein | (RefSeq) serine-threonine kinase receptor-associated protein-like	RNA transport (ko03013)	[I]	Lipid transport and metabolism	WD domain, G-beta repeat	Eukaryotic translation initiation factor 3 subunit I {ECO:0000255|HAMAP-Rule:MF_03008} GN=TIF3I1 OS=Arabidopsis thaliana (Mouse-ear cress) PE=2 SV=2	S	Function unknown	WD40 repeat [Macleaya cordata]
C01_transcript_11231	0.56	0.23	0.56	0.95	1.1	0.96	19.91	19.04	19.86	--	--	--	--	--	[U]	Intracellular trafficking, secretion, and vesicular transport	Endonuclease/Exonuclease/phosphatase family	Type I inositol 1,4,5-trisphosphate 5-phosphatase CVP2 GN=CVP2 OS=Arabidopsis thaliana (Mouse-ear cress) PE=1 SV=2	T	Signal transduction mechanisms	Inositol polyphosphate-related phosphatase [Macleaya cordata]
C01_transcript_11265	1.58	2.19	1.8	3.06	1.66	2.46	9.12	8.35	8.35	--	--	--	K14297|0|nnu:104590696|K14297 nuclear pore complex protein Nup98-Nup96 | (RefSeq) nuclear pore complex protein NUP98A-like	RNA transport (ko03013)	[YU]	--	Nucleoporin autopeptidase;; Nucleoporin autopeptidase	Nuclear pore complex protein NUP98A {ECO:0000303|PubMed:21189294} OS=Arabidopsis thaliana (Mouse-ear cress) PE=1 SV=1	U	Intracellular trafficking, secretion, and vesicular transport	PREDICTED: nuclear pore complex protein NUP98A-like isoform X3 [Nelumbo nucifera]
C01_transcript_11274	7.05	7.55	6.18	14.22	12.82	11.28	41.07	32.19	38.18	--	--	--	--	--	[T]	Signal transduction mechanisms	T-complex protein 11	--	S	Function unknown	T-complex 11 [Macleaya cordata]
C01_transcript_11334	0.38	0.41	0.43	6.46	6.32	5.24	2.24	2.45	2.64	--	--	--	--	--	[R]	General function prediction only	--	--	S	Function unknown	PREDICTED: uncharacterized protein LOC103844431 [Brassica rapa]
C01_transcript_11380	4.81	5.17	3.3	10.83	10.24	8.15	32.16	29.51	29.56	[T]	Signal transduction mechanisms	Molecular Function: phosphoprotein phosphatase activity (GO:0004721);; Molecular Function: cation binding (GO:0043169);;	K14497|0|nnu:104590396|K14497 protein phosphatase 2C [EC:3.1.3.16] | (RefSeq) probable protein phosphatase 2C 53	Plant hormone signal transduction (ko04075)	[T]	Signal transduction mechanisms	Protein phosphatase 2C	Protein phosphatase 2C 16 (Precursor) GN=F28P22.4 OS=Arabidopsis thaliana (Mouse-ear cress) PE=1 SV=1	T	Signal transduction mechanisms	Protein phosphatase 2C (PP2C)-like domain [Macleaya cordata]
C01_transcript_11396	3.78	2.45	3.09	6.45	5.48	6.36	18.96	17.19	19.19	--	--	Molecular Function: transcription factor activity, sequence-specific DNA binding (GO:0003700);; Cellular Component: nucleus (GO:0005634);; Molecular Function: sequence-specific DNA binding (GO:0043565);; Biological Process: positive regulation of transcription, DNA-templated (GO:0045893);;	K09286|5.33403e-62|nnu:104592095|K09286 EREBP-like factor | (RefSeq) dehydration-responsive element-binding protein 3-like	--	--	--	AP2 domain	Dehydration-responsive element-binding protein 3 GN=F15N18.180 OS=Arabidopsis thaliana (Mouse-ear cress) PE=2 SV=1	K	Transcription	AP2/ERF domain [Macleaya cordata]
C01_transcript_11399	1.78	0.28	0.52	11.35	9.91	10.5	3.74	5.46	4.36	--	--	Biological Process: polysaccharide catabolic process (GO:0000272);; Molecular Function: beta-amylase activity (GO:0016161);;	--	--	--	--	Glycosyl hydrolase family 14	Beta-amylase GN=BMY1 OS=Trifolium repens (Creeping white clover) PE=2 SV=1	G	Carbohydrate transport and metabolism	Glycoside hydrolase [Macleaya cordata]
C01_transcript_11411	10.82	10.42	11.93	28.25	28.36	29.75	112.72	105.55	112.08	--	--	Molecular Function: ubiquitin-protein transferase activity (GO:0004842);; Molecular Function: zinc ion binding (GO:0008270);; Cellular Component: integral component of membrane (GO:0016021);; Biological Process: protein ubiquitination (GO:0016567);;	--	--	--	--	RING-type zinc-finger	--	S	Function unknown	zinc finger protein [Macleaya cordata]
C01_transcript_11445	12.78	15.02	16.78	0	0	0	77.57	51.89	52.6	--	--	Biological Process: proteolysis (GO:0006508);;	--	--	--	--	Potato inhibitor I family	Inhibitor of trypsin and hageman factor OS=Cucurbita maxima (Pumpkin) PE=1 SV=1	S	Function unknown	Proteinase inhibitor I13 [Macleaya cordata]
C01_transcript_11510	16.23	16.93	17.35	5.19	4.53	4.54	2.22	3.09	3.43	[E]	Amino acid transport and metabolism	Molecular Function: chorismate mutase activity (GO:0004106);; Molecular Function: prephenate dehydratase activity (GO:0004664);; Biological Process: L-phenylalanine biosynthetic process (GO:0009094);; Cellular Component: chloroplast stroma (GO:0009570);; Molecular Function: amino acid binding (GO:0016597);; Molecular Function: arogenate dehydratase activity (GO:0047769);;	K05359|0|nnu:104612774|K05359 arogenate/prephenate dehydratase [EC:4.2.1.91 4.2.1.51] | (RefSeq) arogenate dehydratase/prephenate dehydratase 1, chloroplastic	Phenylalanine, tyrosine and tryptophan biosynthesis (ko00400);Biosynthesis of amino acids (ko01230)	[E]	Amino acid transport and metabolism	Prephenate dehydratase	Arogenate dehydratase/prephenate dehydratase 1, chloroplastic (Precursor) GN=F25C20.4 OS=Arabidopsis thaliana (Mouse-ear cress) PE=1 SV=1	E	Amino acid transport and metabolism	PREDICTED: arogenate dehydratase/prephenate dehydratase 1, chloroplastic isoform X2 [Nelumbo nucifera]
C01_transcript_11554	43	33.6	38.52	10.21	7.8	9.93	6.01	6.42	5.57	[F]	Nucleotide transport and metabolism	Molecular Function: IMP cyclohydrolase activity (GO:0003937);; Molecular Function: phosphoribosylaminoimidazolecarboxamide formyltransferase activity (GO:0004643);; Biological Process: purine nucleotide biosynthetic process (GO:0006164);;	K00602|2.70066e-122|mdm:103414615|K00602 phosphoribosylaminoimidazolecarboxamide formyltransferase / IMP cyclohydrolase [EC:2.1.2.3 3.5.4.10] | (RefSeq) bifunctional purine biosynthesis protein PurH-like	Purine metabolism (ko00230);One carbon pool by folate (ko00670)	[F]	Nucleotide transport and metabolism	AICARFT/IMPCHase bienzyme	--	F	Nucleotide transport and metabolism	LOW QUALITY PROTEIN: AICARFT/IMPCHase bienzyme [Trema orientalis]
C01_transcript_11589	33.34	38.63	35	4.91	5.9	5.27	0.77	0.78	0.68	--	--	--	--	--	--	--	bZIP transcription factor;; Tumour-suppressor protein CtIP N-terminal domain;; Basic region leucine zipper	--	--	--	hypothetical protein BCR33DRAFT_813441 [Rhizoclosmatium globosum]
C01_transcript_11674	387.29	353.96	385.31	105.41	95.67	98.7	2.12	4.61	3.04	--	--	--	--	--	--	--	Gibberellin regulated protein	Snakin-2 (Precursor) GN=SN2 OS=Solanum tuberosum (Potato) PE=1 SV=1	S	Function unknown	Gibberellin regulated protein [Macleaya cordata]
C01_transcript_11744	535.9	555.11	524.28	119.14	139.04	132.05	44.77	51.75	44.5	[C]	Energy production and conversion	Cellular Component: mitochondrion (GO:0005739);; Molecular Function: electron carrier activity (GO:0009055);; Molecular Function: heme binding (GO:0020037);; Molecular Function: metal ion binding (GO:0046872);; Biological Process: oxidation-reduction process (GO:0055114);; Cellular Component: respiratory chain (GO:0070469);;	K08738|6.51234e-73|cit:102618527|K08738 cytochrome c | (RefSeq) cytochrome c	Sulfur metabolism (ko00920)	[C]	Energy production and conversion	Cytochrome c;; Cytochrome C oxidase, cbb3-type, subunit III	Probable cytochrome c At4g10040 GN=At4g10040 OS=Arabidopsis thaliana (Mouse-ear cress) PE=1 SV=1	C	Energy production and conversion	PREDICTED: cytochrome c [Lupinus angustifolius]
C01_transcript_11754	21.04	20.76	18.82	5.57	6.7	5.48	3.82	3.21	3.71	--	--	Biological Process: lipid metabolic process (GO:0006629);; Molecular Function: O-acyltransferase activity (GO:0008374);; Cellular Component: integral component of membrane (GO:0016021);; Molecular Function: lipase activity (GO:0016298);;	K00679|0|vvi:100243077|K00679 phospholipid:diacylglycerol acyltransferase [EC:2.3.1.158] | (RefSeq) putative phospholipid:diacylglycerol acyltransferase 2	Glycerolipid metabolism (ko00561)	[I]	Lipid transport and metabolism	Lecithin:cholesterol acyltransferase	Putative phospholipid:diacylglycerol acyltransferase 2 GN=PDAT2 OS=Arabidopsis thaliana (Mouse-ear cress) PE=3 SV=1	S	Function unknown	Lecithin:cholesterol/phospholipid:diacylglycerol acyltransferase [Macleaya cordata]
C01_transcript_11760	4.83	4.58	4.48	5.93	5.83	4.89	13.95	14.44	15.71	[J]	Translation, ribosomal structure and biogenesis	Molecular Function: nucleotide binding (GO:0000166);; Molecular Function: nucleic acid binding (GO:0003676);;	K14787|0|nnu:104608271|K14787 multiple RNA-binding domain-containing protein 1 | (RefSeq) multiple RNA-binding domain-containing protein 1	--	[R]	General function prediction only	RNA recognition motif. (a.k.a. RRM, RBD, or RNP domain);; RNA recognition motif. (a.k.a. RRM, RBD, or RNP domain);; Occluded RNA-recognition motif;; Nup53/35/40-type RNA recognition motif	Polyadenylate-binding protein 2 GN=PAB2 OS=Arabidopsis thaliana (Mouse-ear cress) PE=1 SV=1	S	Function unknown	RNA recognition motif domain [Macleaya cordata]
C01_transcript_11816	0.69	0.45	0.51	2.69	2.46	2.31	1.06	1.09	1	--	--	Biological Process: nucleobase-containing compound metabolic process (GO:0006139);; Biological Process: cellular macromolecule metabolic process (GO:0044260);; Molecular Function: organic cyclic compound binding (GO:0097159);; Molecular Function: heterocyclic compound binding (GO:1901363);;	--	--	[R]	General function prediction only	Reverse transcriptase (RNA-dependent DNA polymerase);; zinc-binding in reverse transcriptase;; Domain of unknown function (DUF4283)	Putative ribonuclease H protein At1g65750 GN=At1g65750 OS=Arabidopsis thaliana (Mouse-ear cress) PE=3 SV=1	S	Function unknown	hypothetical protein VITISV_034261 [Vitis vinifera]
C01_transcript_11822	44.7	48.21	45.26	59.07	56.55	56.39	188.94	197.71	190.66	--	--	Biological Process: metal ion transport (GO:0030001);; Molecular Function: metal ion binding (GO:0046872);;	--	--	[P]	Inorganic ion transport and metabolism	Heavy-metal-associated domain	Copper transport protein ATX1 GN=ATX1 OS=Arabidopsis thaliana (Mouse-ear cress) PE=1 SV=1	S	Function unknown	heavy metal-associated isoprenylated plant protein 32-like [Manihot esculenta]
C01_transcript_11864	130.63	128.71	121.44	26.87	29.5	27.83	11.94	11.91	11.1	[E]	Amino acid transport and metabolism	Biological Process: urea cycle (GO:0000050);; Biological Process: argininosuccinate metabolic process (GO:0000053);; Molecular Function: argininosuccinate synthase activity (GO:0004055);; Molecular Function: ATP binding (GO:0005524);; Cellular Component: cytoplasm (GO:0005737);; Biological Process: arginine biosynthetic process (GO:0006526);;	K01940|0|tcc:TCM_014608|K01940 argininosuccinate synthase [EC:6.3.4.5] | (RefSeq) Arginosuccinate synthase family isoform 1	Arginine biosynthesis (ko00220);Alanine, aspartate and glutamate metabolism (ko00250);Biosynthesis of amino acids (ko01230)	[E]	Amino acid transport and metabolism	Arginosuccinate synthase	Argininosuccinate synthase, chloroplastic (Precursor) GN=At4g24830 OS=Arabidopsis thaliana (Mouse-ear cress) PE=2 SV=3	E	Amino acid transport and metabolism	PREDICTED: argininosuccinate synthase, chloroplastic isoform X1 [Theobroma cacao]
C01_transcript_11894	94.71	100.85	81.54	22.84	27.05	29.42	13.15	14.21	14.92	[G]	Carbohydrate transport and metabolism	Molecular Function: fructose-bisphosphate aldolase activity (GO:0004332);; Biological Process: glycolytic process (GO:0006096);;	K01623|0|sind:105174113|K01623 fructose-bisphosphate aldolase, class I [EC:4.1.2.13] | (RefSeq) fructose-bisphosphate aldolase cytoplasmic isozyme	Glycolysis / Gluconeogenesis (ko00010);Pentose phosphate pathway (ko00030);Fructose and mannose metabolism (ko00051);Carbon fixation in photosynthetic organisms (ko00710);Carbon metabolism (ko01200);Biosynthesis of amino acids (ko01230)	[G]	Carbohydrate transport and metabolism	Fructose-bisphosphate aldolase class-I	Fructose-bisphosphate aldolase cytoplasmic isozyme OS=Oryza sativa subsp. japonica (Rice) PE=1 SV=2	G	Carbohydrate transport and metabolism	Fructose-bisphosphate aldolase [Macleaya cordata]
C01_transcript_11906	43.25	43.93	42.31	10.2	10.47	10.2	3.54	2.93	3.93	[T]	Signal transduction mechanisms	Cellular Component: membrane (GO:0016020);; Molecular Function: kinase activity (GO:0016301);; Biological Process: phosphorylation (GO:0016310);;	--	--	--	--	Protein kinase domain;; Protein tyrosine kinase;; Leucine Rich repeats (2 copies);; Leucine rich repeat;; Leucine Rich Repeat	Probable inactive receptor kinase At5g67200 (Precursor) GN=At5g67200 OS=Arabidopsis thaliana (Mouse-ear cress) PE=1 SV=1	T	Signal transduction mechanisms	Protein kinase domain [Macleaya cordata]
C01_transcript_11910	274.83	292.71	256.72	16.89	13.22	10.03	5.46	5.67	7.44	--	--	Cellular Component: nucleosome (GO:0000786);; Molecular Function: DNA binding (GO:0003677);; Cellular Component: nucleus (GO:0005634);; Biological Process: nucleosome assembly (GO:0006334);; Molecular Function: protein heterodimerization activity (GO:0046982);;	K11254|3.11827e-53|zma:103634846|K11254 histone H4 | (RefSeq) histone H4	--	[B]	Chromatin structure and dynamics	Centromere kinetochore component CENP-T histone fold;; TATA box binding protein associated factor (TAF)	Histone H4 OS=Glycine max (Soybean) PE=3 SV=1	B	Chromatin structure and dynamics	hypothetical protein DCAR_027657 [Daucus carota subsp. sativus]
C01_transcript_11914	9.06	9.38	9.26	22.38	23.05	21.85	111.66	110.37	107.53	--	--	--	--	--	--	--	Protein of unknown function (DUF632);; Protein of unknown function (DUF630)	--	S	Function unknown	hypothetical protein AQUCO_02000227v1 [Aquilegia coerulea]
C01_transcript_12034	56.05	58.31	66.82	11.59	12.68	12.01	3.61	1.83	3.66	--	--	--	--	--	--	--	--	--	--	--	--
C01_transcript_12097	1.44	1.67	3.08	4.21	3.32	5.19	11.49	12.9	11.34	[R]	General function prediction only	Cellular Component: plasma membrane (GO:0005886);; Cellular Component: plasmodesma (GO:0009506);; Cellular Component: integral component of membrane (GO:0016021);;	K11807|0|nnu:104603939|K11807 WD and tetratricopeptide repeats protein 1 | (RefSeq) WD and tetratricopeptide repeats protein 1	--	[R]	General function prediction only	WD domain, G-beta repeat;; Anaphase-promoting complex subunit 4 WD40 domain;; WD domain, G-beta repeat	Coatomer subunit alpha-2 OS=Oryza sativa subsp. japonica (Rice) PE=2 SV=1	S	Function unknown	WD40 repeat [Macleaya cordata]
C01_transcript_12187	11.52	11.09	9.99	1.82	2.24	2.12	0.95	1	1.06	[P]	Inorganic ion transport and metabolism	Biological Process: potassium ion transport (GO:0006813);; Molecular Function: solute:proton antiporter activity (GO:0015299);; Cellular Component: integral component of membrane (GO:0016021);; Biological Process: hydrogen ion transmembrane transport (GO:1902600);;	--	--	[P]	Inorganic ion transport and metabolism	Sodium/hydrogen exchanger family;; TrkA-N domain	K(+) efflux antiporter 3, chloroplastic GN=KEA3 OS=Arabidopsis thaliana (Mouse-ear cress) PE=2 SV=2	P	Inorganic ion transport and metabolism	Regulator of K+ conductance [Macleaya cordata]
C01_transcript_12191	229.97	231.94	222.32	532.81	540.43	524.67	1590.12	1542.1	1565.87	--	--	Biological Process: RNA modification (GO:0009451);;	K20102|0|nnu:104586486|K20102 YTH domain-containing family protein | (RefSeq) YTH domain-containing family protein 1	--	[R]	General function prediction only	YT521-B-like domain	Zinc finger CCCH domain-containing protein 45 OS=Oryza sativa subsp. japonica (Rice) PE=3 SV=1	S	Function unknown	PREDICTED: YTH domain-containing family protein 1 isoform X3 [Nelumbo nucifera]
C01_transcript_12204	7.75	5.88	6.98	8.77	8.13	7.67	24.22	23.14	26.81	[L]	Replication, recombination and repair	Biological Process: blue light signaling pathway (GO:0009785);; Molecular Function: blue light photoreceptor activity (GO:0009882);;	K12118|0|pop:POPTR_0002s09730g|K12118 cryptochrome 1 | (RefSeq) POPTRDRAFT_830225; cryptochrome 1 family protein	Circadian rhythm - plant (ko04712)	[LT]	--	FAD binding domain of DNA photolyase;; DNA photolyase;; Blue/Ultraviolet sensing protein C terminal	Cryptochrome-1 OS=Arabidopsis thaliana (Mouse-ear cress) PE=1 SV=2	L	Replication, recombination and repair	Cryptochrome/DNA photolyase [Macleaya cordata]
C01_transcript_12246	106.67	95.45	105.91	28.58	24.43	29.17	1.68	1.43	1.46	--	--	--	--	--	--	--	Thaumatin family	Thaumatin-like protein (Precursor) GN=tlp OS=Actinidia deliciosa (Kiwi) PE=1 SV=2	S	Function unknown	thaumatin-like protein 1 [Corydalis cava]
C01_transcript_12272	45.8	39.22	45.7	2.87	3.14	4.63	0.25	1.2	0.14	--	--	Biological Process: protein metabolic process (GO:0019538);;	--	--	[O]	Posttranslational modification, protein turnover, chaperones	Xylanase inhibitor N-terminal;; Xylanase inhibitor C-terminal;; Eukaryotic aspartyl protease	Protein ASPARTIC PROTEASE IN GUARD CELL 2 (Precursor) GN=ASPG2 OS=Arabidopsis thaliana (Mouse-ear cress) PE=2 SV=1	O	Posttranslational modification, protein turnover, chaperones	Peptidase A1 [Macleaya cordata]
C01_transcript_12281	1.42	2.16	1.19	3.3	2.63	1.46	11.52	13.31	11.86	--	--	--	K15192|7.77719e-62|vvi:100247209|K15192 TATA-binding protein-associated factor [EC:3.6.4.-] | (RefSeq) BTAF1; TATA-binding protein-associated factor BTAF1	--	[K]	Transcription	HEAT repeat	TATA-binding protein-associated factor BTAF1 GN=F24B22.240 OS=Arabidopsis thaliana (Mouse-ear cress) PE=1 SV=1	L	Replication, recombination and repair	SNF2-related [Macleaya cordata]
C01_transcript_12296	12.15	12.06	12.7	15.98	16.77	18.18	56.47	58.51	55.32	--	--	Biological Process: transcription, DNA-templated (GO:0006351);;	--	--	--	--	GRAS domain family	Scarecrow-like protein 14 GN=SCL14 OS=Arabidopsis thaliana (Mouse-ear cress) PE=2 SV=2	K	Transcription	Transcription factor GRAS [Macleaya cordata]
C01_transcript_12310	448.2	463.19	455.22	37.14	33.78	38.16	28.23	23.38	22.38	--	--	Cellular Component: nucleosome (GO:0000786);; Molecular Function: DNA binding (GO:0003677);; Cellular Component: nucleus (GO:0005634);; Biological Process: nucleosome assembly (GO:0006334);; Molecular Function: protein heterodimerization activity (GO:0046982);;	K11254|1.58218e-45|zma:103634846|K11254 histone H4 | (RefSeq) histone H4	--	[B]	Chromatin structure and dynamics	Centromere kinetochore component CENP-T histone fold;; TATA box binding protein associated factor (TAF)	Histone H4 OS=Glycine max (Soybean) PE=3 SV=1	B	Chromatin structure and dynamics	hypothetical protein GOBAR_DD06641 [Gossypium barbadense]
C01_transcript_12394	132.02	128.94	114.79	199.43	214.68	201.81	596.45	639.71	620.9	--	--	--	--	--	--	--	--	--	--	--	--
C01_transcript_12404	33.99	32.97	32.6	3.35	3.88	3.75	13.07	12.28	11.39	--	--	Biological Process: regulation of photoperiodism, flowering (GO:2000028);;	K12124|0|nnu:104599963|K12124 GIGANTEA | (RefSeq) protein GIGANTEA-like	Circadian rhythm - plant (ko04712)	--	--	--	Protein GIGANTEA OS=Oryza sativa subsp. japonica (Rice) PE=2 SV=2	S	Function unknown	GIGANTEA [Macleaya cordata]
C01_transcript_12416	132.37	145.18	141.57	22.87	22.41	26.14	6.05	5.47	5.7	--	--	--	--	--	--	--	Thaumatin family	Thaumatin-like protein (Precursor) GN=At1g18250 OS=Arabidopsis thaliana (Mouse-ear cress) PE=2 SV=2	S	Function unknown	Thaumatin [Corchorus olitorius]
C01_transcript_12474	1.43	2.01	1.2	3.18	3.17	3.57	0.05	0.09	0.08	--	--	Biological Process: transport (GO:0006810);; Cellular Component: membrane (GO:0016020);;	--	--	--	--	EamA-like transporter family	WAT1-related protein At1g70260 GN=At1g70260 OS=Arabidopsis thaliana (Mouse-ear cress) PE=2 SV=1	S	Function unknown	PREDICTED: WAT1-related protein At1g70260 [Vitis vinifera]
C01_transcript_12479	13.87	13.97	12.9	3.28	3.61	4.13	0.69	0.75	0.53	[G]	Carbohydrate transport and metabolism	Molecular Function: beta-galactosidase activity (GO:0004565);; Cellular Component: cell wall (GO:0005618);; Cellular Component: vacuole (GO:0005773);; Biological Process: carbohydrate metabolic process (GO:0005975);; Molecular Function: carbohydrate binding (GO:0030246);;	--	--	[G]	Carbohydrate transport and metabolism	Glycosyl hydrolases family 35;; Galactose binding lectin domain;; Beta-galactosidase jelly roll domain	Beta-galactosidase 3 (Precursor) OS=Arabidopsis thaliana (Mouse-ear cress) PE=1 SV=1	G	Carbohydrate transport and metabolism	D-galactoside/L-rhamnose binding SUEL lectin domain [Macleaya cordata]
C01_transcript_12497	11.56	15.05	13.11	3.54	2.93	3.94	0.83	1.15	0.77	[J]	Translation, ribosomal structure and biogenesis	Molecular Function: aminoacyl-tRNA editing activity (GO:0002161);; Molecular Function: leucine-tRNA ligase activity (GO:0004823);; Molecular Function: ATP binding (GO:0005524);; Cellular Component: mitochondrion (GO:0005739);; Cellular Component: cytosol (GO:0005829);; Biological Process: leucyl-tRNA aminoacylation (GO:0006429);; Biological Process: regulation of translational fidelity (GO:000645…	K01869|0|nnu:104608092|K01869 leucyl-tRNA synthetase [EC:6.1.1.4] | (RefSeq) leucine--tRNA ligase, chloroplastic/mitochondrial	Aminoacyl-tRNA biosynthesis (ko00970)	[J]	Translation, ribosomal structure and biogenesis	Anticodon-binding domain of tRNA;; tRNA synthetases class I (I, L, M and V);; tRNA synthetases class I (M);; Leucyl-tRNA synthetase, Domain 2;; tRNA synthetases class I (I, L, M and V)	--	J	Translation, ribosomal structure and biogenesis	Aminoacyl-tRNA synthetase [Macleaya cordata]
C01_transcript_12596	10.53	12.77	7.31	0.6	0.68	2.02	0	0	0	--	--	Cellular Component: endosome (GO:0005768);; Cellular Component: vacuolar membrane (GO:0005774);; Cellular Component: trans-Golgi network (GO:0005802);; Molecular Function: S-adenosylmethionine-dependent methyltransferase activity (GO:0008757);; Cellular Component: integral component of membrane (GO:0016021);; Biological Process: methylation (GO:0032259);;	--	--	--	--	Putative S-adenosyl-L-methionine-dependent methyltransferase;; Methyltransferase domain	Probable methyltransferase PMT18 GN=At1g33170 OS=Arabidopsis thaliana (Mouse-ear cress) PE=2 SV=1	S	Function unknown	putative S-adenosyl-L-methionine-dependent methyltransferase [Macleaya cordata]
C01_transcript_12598	6.75	4.97	5.7	10.09	9.39	9.53	160.82	166.64	158.63	--	--	Molecular Function: peroxidase activity (GO:0004601);; Cellular Component: extracellular region (GO:0005576);; Biological Process: response to oxidative stress (GO:0006979);; Molecular Function: heme binding (GO:0020037);; Biological Process: hydrogen peroxide catabolic process (GO:0042744);; Molecular Function: metal ion binding (GO:0046872);; Biological Process: oxidation-reduction process (GO:…	K00430|7.14519e-127|nnu:104595607|K00430 peroxidase [EC:1.11.1.7] | (RefSeq) peroxidase 72-like	Phenylpropanoid biosynthesis (ko00940)	--	--	Peroxidase	Peroxidase 72 (Precursor) OS=Arabidopsis thaliana (Mouse-ear cress) PE=1 SV=1	G	Carbohydrate transport and metabolism	PREDICTED: peroxidase 72-like [Nicotiana tabacum]
C01_transcript_12684	1755.64	1853.8	1791.3	190.14	193.01	203.43	7.13	10.57	11.13	--	--	--	--	--	--	--	Thaumatin family	Osmotin (Precursor) GN=AP24 OS=Nicotiana tabacum (Common tobacco) PE=1 SV=2	S	Function unknown	thaumatin-like protein 1 [Corydalis cava]
C01_transcript_12699	1.11	2.38	0.91	6.49	7.61	7.52	40.91	40.05	28.08	[I]	Lipid transport and metabolism	Molecular Function: hydrolase activity (GO:0016787);;	--	--	[R]	General function prediction only	--	--	S	Function unknown	Alpha/beta hydrolase fold-1 [Macleaya cordata]
C01_transcript_12795	53.08	53.28	54.87	16.89	14.23	13.38	8.48	9.62	7.71	[O]	Posttranslational modification, protein turnover, chaperones	Molecular Function: ATP binding (GO:0005524);;	K03283|0|gra:105786505|K03283 heat shock 70kDa protein 1/8 | (RefSeq) heat shock cognate 70 kDa protein 2	Spliceosome (ko03040);Protein processing in endoplasmic reticulum (ko04141);Endocytosis (ko04144)	[O]	Posttranslational modification, protein turnover, chaperones	Hsp70 protein;; MreB/Mbl protein	Probable mediator of RNA polymerase II transcription subunit 37e GN=At5g02500 OS=Arabidopsis thaliana (Mouse-ear cress) PE=1 SV=3	O	Posttranslational modification, protein turnover, chaperones	PREDICTED: heat shock cognate 70 kDa protein 2 [Gossypium raimondii]
C01_transcript_12804	0.58	0.42	0.27	1	1.12	0.95	14.96	16.69	14.51	--	--	Biological Process: cellular process (GO:0009987);; Molecular Function: hydrolase activity (GO:0016787);;	--	--	[U]	Intracellular trafficking, secretion, and vesicular transport	Endonuclease/Exonuclease/phosphatase family	Type I inositol 1,4,5-trisphosphate 5-phosphatase CVP2 GN=CVP2 OS=Arabidopsis thaliana (Mouse-ear cress) PE=1 SV=2	T	Signal transduction mechanisms	PREDICTED: type IV inositol polyphosphate 5-phosphatase 9 isoform X2 [Nelumbo nucifera]
C01_transcript_12829	0.48	0.27	0.42	0.69	1.06	0.47	3.57	3.44	3.55	--	--	--	--	--	--	--	--	--	--	--	--
C01_transcript_12837	65.54	64.24	66.21	125.09	130.93	123.91	17.81	22.73	19.24	[V]	Defense mechanisms	Biological Process: drug transmembrane transport (GO:0006855);; Molecular Function: drug transmembrane transporter activity (GO:0015238);; Molecular Function: antiporter activity (GO:0015297);; Cellular Component: integral component of membrane (GO:0016021);;	K03327|0|nnu:104604290|K03327 multidrug resistance protein, MATE family | (RefSeq) protein DETOXIFICATION 33-like	--	[R]	General function prediction only	MatE	Protein TRANSPARENT TESTA 12 GN=F17J16_80 OS=Arabidopsis thaliana (Mouse-ear cress) PE=2 SV=1	V	Defense mechanisms	multidrug and toxic compound extrusion transporter 1 [Coptis japonica]
C01_transcript_12857	71.35	67.2	66.57	4.83	4.28	5.77	0.51	2.12	0	[S]	Function unknown	Molecular Function: carbohydrate binding (GO:0030246);;	--	--	--	--	D-mannose binding lectin	Mannose-specific lectin light chain (Precursor) OS=Aloe arborescens (Kidachi aloe) PE=1 SV=1	S	Function unknown	mannose-binding lectin [Pandanus amaryllifolius]
C01_transcript_12881	13.99	16.82	17.08	2378.6	2377.09	2411.8	877.44	891.16	859.8	[G]	Carbohydrate transport and metabolism	Biological Process: polysaccharide catabolic process (GO:0000272);; Molecular Function: beta-amylase activity (GO:0016161);;	--	--	--	--	Glycosyl hydrolase family 14	Beta-amylase GN=BMY1 OS=Glycine max (Soybean) PE=1 SV=3	G	Carbohydrate transport and metabolism	Glycoside hydrolase [Macleaya cordata]
C01_transcript_12898	11.46	12.48	12.49	2.29	2.63	3.17	1.79	1.39	1.73	--	--	--	--	--	[R]	General function prediction only	PPR repeat family;; PPR repeat;; PPR repeat;; Pentatricopeptide repeat domain;; Pentacotripeptide-repeat region of PRORP;; Mitochondrial 28S ribosomal protein S27;; Tetratricopeptide repeat	Pentatricopeptide repeat-containing protein At3g13160, mitochondrial (Precursor) GN=At3g13160 OS=Arabidopsis thaliana (Mouse-ear cress) PE=2 SV=1	S	Function unknown	hypothetical protein AQUCO_00500380v1 [Aquilegia coerulea]
C01_transcript_12922	2.49	2.18	2.79	3.17	3.31	2.6	24.49	22.96	26.85	--	--	--	--	--	--	--	PPR repeat family	Pentatricopeptide repeat-containing protein At2g30100, chloroplastic (Precursor) GN=At2g30100 OS=Arabidopsis thaliana (Mouse-ear cress) PE=2 SV=2	S	Function unknown	Pentatricopeptide repeat [Macleaya cordata]
C01_transcript_12934	1.49	1.29	1.2	2.41	2.6	2.99	7.66	7.73	7.83	[MR]	Cell wall/membrane/envelope biogenesis;; General function prediction only	Molecular Function: ATP binding (GO:0005524);; Molecular Function: D-alanine-D-alanine ligase activity (GO:0008716);; Molecular Function: metal ion binding (GO:0046872);;	--	--	--	--	D-ala D-ala ligase N-terminus;; D-ala D-ala ligase C-terminus;; D-ala D-ala ligase N-terminus;; D-ala D-ala ligase C-terminus	--	M	Cell wall/membrane/envelope biogenesis	D-alanine--D-alanine ligase [Macleaya cordata]
C01_transcript_12958	17.17	17.06	25.92	1.3	3.35	1.68	0	0.3	0	[T]	Signal transduction mechanisms	Molecular Function: protein serine/threonine kinase activity (GO:0004674);; Molecular Function: ATP binding (GO:0005524);; Biological Process: protein phosphorylation (GO:0006468);;	K13415|2.9167e-133|pvu:PHAVU_009G1385000|K13415 protein brassinosteroid insensitive 1 [EC:2.7.10.1 2.7.11.1] | (RefSeq) hypothetical protein	Plant hormone signal transduction (ko04075)	--	--	Protein kinase domain;; Protein tyrosine kinase	Protein BRASSINOSTEROID INSENSITIVE 1 (Precursor) GN=BRI1 OS=Arabidopsis thaliana (Mouse-ear cress) PE=1 SV=1	S	Function unknown	protein BRASSINOSTEROID INSENSITIVE 1 [Herrania umbratica]
C01_transcript_12991	5.07	5.81	5.7	1.06	0.68	0.62	0.07	0	0	--	--	--	--	--	--	--	CCDC144C protein coiled-coil region	--	--	--	--
C01_transcript_12993	456.25	494.99	443.91	72.26	78.59	79.16	7.29	8.89	10.41	--	--	Molecular Function: DNA binding (GO:0003677);; Molecular Function: aspartic-type endopeptidase activity (GO:0004190);; Biological Process: proteolysis (GO:0006508);; Biological Process: protein catabolic process (GO:0030163);;	--	--	[O]	Posttranslational modification, protein turnover, chaperones	Xylanase inhibitor N-terminal;; Xylanase inhibitor C-terminal;; Eukaryotic aspartyl protease	Aspartic proteinase nepenthesin-1 (Precursor) GN=nep1 OS=Nepenthes gracilis (Slender pitcher plant) PE=1 SV=1	O	Posttranslational modification, protein turnover, chaperones	Peptidase A1 [Macleaya cordata]
C01_transcript_12996	110.07	109.49	103.58	20.45	16.77	17.82	4.82	2.84	3.68	--	--	--	--	--	--	--	Domain of unknown function (DUF4228)	--	S	Function unknown	Protein of unknown function DUF4228 [Macleaya cordata]
C01_transcript_13025	48.73	46.36	47.77	9.61	9.76	9.41	2.49	3.73	3.12	--	--	Molecular Function: SNARE binding (GO:0000149);; Molecular Function: SNAP receptor activity (GO:0005484);; Cellular Component: endoplasmic reticulum membrane (GO:0005789);; Cellular Component: Golgi apparatus (GO:0005794);; Cellular Component: cytosol (GO:0005829);; Cellular Component: plasma membrane (GO:0005886);; Biological Process: protein targeting to vacuole (GO:0006623);; Biological Proces…	K08494|1.61611e-150|vvi:100259220|K08494 novel plant SNARE | (RefSeq) novel plant SNARE 11	--	--	--	Sec20;; Snare region anchored in the vesicle membrane C-terminus	Novel plant SNARE 11 GN=NPSN11 OS=Arabidopsis thaliana (Mouse-ear cress) PE=1 SV=2	U	Intracellular trafficking, secretion, and vesicular transport	PREDICTED: novel plant SNARE 11 [Vitis vinifera]
C01_transcript_13037	3.98	5.17	6.08	1.41	1.06	1.19	0.06	0.52	0.1	--	--	--	--	--	--	--	--	--	--	--	--
C01_transcript_13066	40.76	41.21	45.1	1.76	3.37	2.1	0	0.08	0	[G]	Carbohydrate transport and metabolism	Molecular Function: hydrolase activity, hydrolyzing O-glycosyl compounds (GO:0004553);; Cellular Component: cell wall (GO:0005618);; Biological Process: xyloglucan metabolic process (GO:0010411);; Molecular Function: xyloglucan:xyloglucosyl transferase activity (GO:0016762);; Biological Process: cell wall biogenesis (GO:0042546);; Cellular Component: apoplast (GO:0048046);; Biological Process: ce…	K08235|3.57115e-163|nnu:104604962|K08235 xyloglucan:xyloglucosyl transferase [EC:2.4.1.207] | (RefSeq) xyloglucan endotransglucosylase/hydrolase protein 9	--	--	--	Glycosyl hydrolases family 16;; Xyloglucan endo-transglycosylase (XET) C-terminus	Xyloglucan endotransglucosylase/hydrolase protein 9 (Precursor) GN=F4C21.14 OS=Arabidopsis thaliana (Mouse-ear cress) PE=2 SV=2	G	Carbohydrate transport and metabolism	Glycoside hydrolase [Macleaya cordata]
C01_transcript_13080	29.58	28.44	27.79	3.62	4.32	3.55	0.35	0.27	0.3	--	--	Molecular Function: zinc ion binding (GO:0008270);;	K10144|6.46438e-163|nnu:104586319|K10144 RING finger and CHY zinc finger domain-containing protein 1 [EC:2.3.2.27] | (RefSeq) E3 ubiquitin-protein ligase MIEL1	Ubiquitin mediated proteolysis (ko04120)	[R]	General function prediction only	Zinc-ribbon;; CHY zinc finger;; RING-type zinc-finger;; Ring finger domain;; zinc-RING finger domain	--	S	Function unknown	E3 ubiquitin-protein ligase RZFP34 [Morus notabilis]
C01_transcript_13091	3.49	3.3	2.5	5.2	4.96	3.97	14.29	12.26	12.97	--	--	--	--	--	--	--	--	Protein TIME FOR COFFEE GN=TIC OS=Arabidopsis thaliana (Mouse-ear cress) PE=1 SV=2	S	Function unknown	hypothetical protein AQUCO_05400077v1 [Aquilegia coerulea]
C01_transcript_13170	74.03	77.55	72.93	9.61	9.84	12.68	5.87	5.44	3.6	[I]	Lipid transport and metabolism	--	K00208|2.37888e-140|csv:101210519|K00208 enoyl-[acyl-carrier protein] reductase I [EC:1.3.1.9 1.3.1.10] | (RefSeq) enoyl-[acyl-carrier-protein] reductase [NADH], chloroplastic-like	Fatty acid biosynthesis (ko00061);Biotin metabolism (ko00780);Fatty acid metabolism (ko01212)	[R]	General function prediction only	Enoyl-(Acyl carrier protein) reductase;; short chain dehydrogenase	Enoyl-[acyl-carrier-protein] reductase [NADH], chloroplastic (Precursor) GN=T6P5.19 OS=Arabidopsis thaliana (Mouse-ear cress) PE=1 SV=1	I	Lipid transport and metabolism	Reductase [Handroanthus impetiginosus]
C01_transcript_13187	576.34	568.19	578.97	66.66	80.84	93.23	3.65	3.07	2.06	--	--	Biological Process: proteolysis (GO:0006508);; Molecular Function: peptidase activity (GO:0008233);;	--	--	--	--	Probable lipid transfer;; Protease inhibitor/seed storage/LTP family	--	S	Function unknown	non-specific lipid-transfer protein-like [Lactuca sativa]
C01_transcript_13207	116.81	100.13	112.21	26.7	24.04	27	19.24	15.4	17.2	[IQ]	Lipid transport and metabolism;; Secondary metabolites biosynthesis, transport and catabolism	Biological Process: fatty acid biosynthetic process (GO:0006633);; Molecular Function: phosphopantetheine binding (GO:0031177);;	--	--	[CIQ]	--	Phosphopantetheine attachment site	Acyl carrier protein 1, chloroplastic (Precursor) GN=ACP1 OS=Casuarina glauca (Swamp oak) PE=2 SV=1	I	Lipid transport and metabolism	Acyl carrier protein (ACP) [Cynara cardunculus var. scolymus]
C01_transcript_13211	3.24	3.32	4.55	0.75	0.75	0.65	0.14	0.2	0.22	[K]	Transcription	Molecular Function: nucleotide binding (GO:0000166);; Molecular Function: protein kinase activity (GO:0004672);; Cellular Component: membrane (GO:0016020);; Biological Process: phosphorylation (GO:0016310);;	--	--	--	--	Protein tyrosine kinase;; Protein kinase domain;; Leucine rich repeat;; Leucine Rich repeats (2 copies);; Leucine rich repeat N-terminal domain;; Leucine Rich Repeat	Probable LRR receptor-like serine/threonine-protein kinase At3g47570 (Precursor) GN=At3g47570 OS=Arabidopsis thaliana (Mouse-ear cress) PE=2 SV=1	S	Function unknown	Protein kinase domain [Macleaya cordata]
C01_transcript_13216	106.11	114.12	111.51	153.43	156.82	150.66	0.25	0	0.49	--	--	Biological Process: proteolysis (GO:0006508);;	--	--	--	--	Bowman-Birk serine protease inhibitor family	Bowman-Birk type proteinase inhibitor {ECO:0000303|PubMed:18474386} OS=Lupinus albus (White lupin) PE=1 SV=1	O	Posttranslational modification, protein turnover, chaperones	PREDICTED: seed trypsin/chymotrypsin inhibitor IVA-like [Vigna angularis]
C01_transcript_13220	16.1	15.33	16.61	2.79	3.33	3.43	1.53	2.04	2.36	[K]	Transcription	Molecular Function: catalytic activity (GO:0003824);;	--	--	[R]	General function prediction only	Leucine rich repeat;; Leucine Rich repeats (2 copies);; Leucine Rich Repeat;; Leucine Rich repeat;; Leucine rich repeat;; Leucine Rich Repeat;; Leucine Rich repeats (2 copies);; Leucine Rich repeat	Probable leucine-rich repeat receptor-like protein kinase At2g33170 (Precursor) GN=At2g33170 OS=Arabidopsis thaliana (Mouse-ear cress) PE=2 SV=1	S	Function unknown	Leucine-rich repeat [Macleaya cordata]
C01_transcript_13356	5.61	7.75	7.84	1.51	1.12	0.95	0.31	0.12	0.12	--	--	--	--	--	--	--	--	--	S	Function unknown	PREDICTED: uncharacterized protein LOC104593237 [Nelumbo nucifera]
C01_transcript_13393	50.24	47.06	50.98	7.06	7.39	6.97	1.83	1.39	1.58	[K]	Transcription	Molecular Function: 2-alkenal reductase [NAD(P)] activity (GO:0032440);; Biological Process: oxidation-reduction process (GO:0055114);;	--	--	--	--	Leucine rich repeat;; Leucine Rich repeats (2 copies);; Extensin-like region;; Leucine rich repeat N-terminal domain	Leucine-rich repeat extensin-like protein 2 (Precursor) GN=LRX2 OS=Arabidopsis thaliana (Mouse-ear cress) PE=2 SV=1	S	Function unknown	Leucine-rich repeat [Macleaya cordata]
C01_transcript_13405	53.32	53.17	55.48	11.54	19.22	13.69	7.64	7.8	7.1	--	--	Biological Process: pseudouridine synthesis (GO:0001522);; Cellular Component: viral nucleocapsid (GO:0019013);; Cellular Component: box H/ACA snoRNP complex (GO:0031429);; Biological Process: ribosome biogenesis (GO:0042254);;	K11128|2.91924e-56|cit:102619891|K11128 H/ACA ribonucleoprotein complex subunit 1 | (RefSeq) putative H/ACA ribonucleoprotein complex subunit 1-like protein 1	Ribosome biogenesis in eukaryotes (ko03008)	[J]	Translation, ribosomal structure and biogenesis	Gar1/Naf1 RNA binding region	Putative H/ACA ribonucleoprotein complex subunit 1-like protein 1 GN=At3g03920 OS=Arabidopsis thaliana (Mouse-ear cress) PE=2 SV=1	J	Translation, ribosomal structure and biogenesis	H/ACA ribonucleoprotein complex [Macleaya cordata]
C01_transcript_13417	0.49	0.43	0.88	4.04	3.02	2.95	9.55	11.35	9.28	[GHR]	Carbohydrate transport and metabolism;; Coenzyme transport and metabolism;; General function prediction only	Molecular Function: magnesium ion binding (GO:0000287);; Molecular Function: pyruvate decarboxylase activity (GO:0004737);; Molecular Function: thiamine pyrophosphate binding (GO:0030976);; Biological Process: killing of cells of other organism (GO:0031640);; Biological Process: defense response to fungus (GO:0050832);;	K01568|4.58604e-15|gmx:100776332|K01568 pyruvate decarboxylase [EC:4.1.1.1] | (RefSeq) pyruvate decarboxylase 2-like	Glycolysis / Gluconeogenesis (ko00010)	[EH]	--	--	Pyruvate decarboxylase 2 GN=PDC2 OS=Nicotiana tabacum (Common tobacco) PE=1 SV=1	GH	Carbohydrate transport and metabolism;; Coenzyme transport and metabolism	pyruvate decarboxylase1 [Zea mays]
C01_transcript_13437	707.33	722.11	709.37	200.83	209.73	204.53	12.79	9.95	12.66	--	--	Cellular Component: plasma membrane (GO:0005886);;	--	--	--	--	Fasciclin domain	Fasciclin-like arabinogalactan protein 7 (Precursor) GN=FLA7 OS=Arabidopsis thaliana (Mouse-ear cress) PE=1 SV=1	M	Cell wall/membrane/envelope biogenesis	PREDICTED: fasciclin-like arabinogalactan protein 7 [Nelumbo nucifera]
C01_transcript_13529	8.67	9.68	9.86	12.53	11.82	11.91	34.54	33.07	34.96	--	--	--	K20456|0|nnu:104591562|K20456 oxysterol-binding protein 1 | (RefSeq) oxysterol-binding protein-related protein 1D	--	[I]	Lipid transport and metabolism	Oxysterol-binding protein;; Pleckstrin homology domain;; PH domain	Oxysterol-binding protein-related protein 1D GN=ORP1D OS=Arabidopsis thaliana (Mouse-ear cress) PE=2 SV=1	S	Function unknown	Oxysterol-binding protein [Macleaya cordata]
C01_transcript_13567	2.66	3.41	2.6	5.62	6.36	5.1	0.38	0.79	0.59	--	--	--	--	--	[R]	General function prediction only	PPR repeat;; PPR repeat family;; PPR repeat;; PPR repeat;; PPR repeat	Pentatricopeptide repeat-containing protein At5g08305 GN=PCMP-E105 OS=Arabidopsis thaliana (Mouse-ear cress) PE=2 SV=1	S	Function unknown	Pentatricopeptide repeat [Macleaya cordata]
C01_transcript_13571	270.66	282.2	263.79	75.5	73.81	78.03	26.44	27.14	26.88	--	--	Molecular Function: GTPase activity (GO:0003924);; Molecular Function: structural constituent of cytoskeleton (GO:0005200);; Molecular Function: GTP binding (GO:0005525);; Cellular Component: cytoplasm (GO:0005737);; Cellular Component: microtubule (GO:0005874);; Biological Process: microtubule-based process (GO:0007017);;	K07374|0|eus:EUTSA_v10000161mg|K07374 tubulin alpha | (RefSeq) hypothetical protein	Phagosome (ko04145)	[Z]	Cytoskeleton	Tubulin/FtsZ family, GTPase domain;; Tubulin C-terminal domain	Tubulin alpha chain GN=TUBA OS=Prunus dulcis (Almond) PE=2 SV=1	Z	Cytoskeleton	tubulin alpha chain [Quercus suber]
C01_transcript_13620	0.11	0.32	0.09	4.61	3.85	4.1	0.56	0.69	0.77	--	--	--	--	--	[R]	General function prediction only	Reverse transcriptase (RNA-dependent DNA polymerase);; Reverse transcriptase-like	Putative ribonuclease H protein At1g65750 GN=At1g65750 OS=Arabidopsis thaliana (Mouse-ear cress) PE=3 SV=1	S	Function unknown	ribonuclease H [Trifolium pratense]
C01_transcript_13677	31.21	34.57	29.93	4.98	7.12	6.38	1.68	1.27	1	--	--	Molecular Function: oxidoreductase activity (GO:0016491);; Biological Process: oxidation-reduction process (GO:0055114);;	--	--	[S]	Function unknown	--	--	S	Function unknown	Oxoglutarate/iron-dependent dioxygenase [Macleaya cordata]
C01_transcript_13744	192.22	192.96	182.46	513.78	514.79	518.07	43.08	37.65	45.57	[G]	Carbohydrate transport and metabolism	Molecular Function: hydrolase activity, hydrolyzing O-glycosyl compounds (GO:0004553);; Biological Process: carbohydrate metabolic process (GO:0005975);;	K05350|0|egr:104422078|K05350 beta-glucosidase [EC:3.2.1.21] | (RefSeq) beta-glucosidase 44	Cyanoamino acid metabolism (ko00460);Starch and sucrose metabolism (ko00500);Phenylpropanoid biosynthesis (ko00940)	[G]	Carbohydrate transport and metabolism	Glycosyl hydrolase family 1	Beta-glucosidase 44 (Precursor) GN=BGLU44 OS=Arabidopsis thaliana (Mouse-ear cress) PE=2 SV=1	G	Carbohydrate transport and metabolism	Glycoside hydrolase [Macleaya cordata]
C01_transcript_13775	0.69	1.49	1.28	4.04	3.94	3.46	15.15	14.69	14.38	--	--	Biological Process: system development (GO:0048731);;	K14486|0|nnu:104590115|K14486 auxin response factor | (RefSeq) auxin response factor 5-like	Plant hormone signal transduction (ko04075)	--	--	Auxin response factor;; B3 DNA binding domain;; AUX/IAA family	Auxin response factor 5 GN=F6F9.10 OS=Arabidopsis thaliana (Mouse-ear cress) PE=1 SV=3	K	Transcription	PREDICTED: auxin response factor 5-like isoform X1 [Nelumbo nucifera]
C01_transcript_13805	48.1	58.81	52.89	6558.31	6566.61	6516.88	1921.27	1889.08	1932.93	[G]	Carbohydrate transport and metabolism	Biological Process: polysaccharide catabolic process (GO:0000272);; Molecular Function: beta-amylase activity (GO:0016161);;	--	--	--	--	Glycosyl hydrolase family 14	Beta-amylase GN=BMY1 OS=Glycine max (Soybean) PE=1 SV=3	G	Carbohydrate transport and metabolism	Glycoside hydrolase [Macleaya cordata]
C01_transcript_13842	3.6	2.66	2.55	5.29	5.32	5.63	12.8	15.49	14	--	--	Cellular Component: nucleus (GO:0005634);; Cellular Component: cytosol (GO:0005829);; Biological Process: regulation of protein ubiquitination (GO:0031396);; Molecular Function: identical protein binding (GO:0042802);;	K10523|9.36047e-30|mus:103991340|K10523 speckle-type POZ protein | (RefSeq) BTB/POZ and MATH domain-containing protein 3 isoform X1	--	[DR]	--	NADH-ubiquinone reductase complex 1 MLRQ subunit	BTB/POZ and MATH domain-containing protein 1 GN=BPM1 OS=Arabidopsis thaliana (Mouse-ear cress) PE=1 SV=1	S	Function unknown	PREDICTED: BTB/POZ and MATH domain-containing protein 3 isoform X1 [Vitis vinifera]
C01_transcript_13872	132.76	138.11	142.79	11.4	12.59	11.2	1.91	3.59	2.92	[G]	Carbohydrate transport and metabolism	Molecular Function: sugar:proton symporter activity (GO:0005351);; Molecular Function: glucose transmembrane transporter activity (GO:0005355);; Cellular Component: integral component of plasma membrane (GO:0005887);; Biological Process: proton transport (GO:0015992);; Biological Process: glucose import (GO:0046323);; Biological Process: glucose transmembrane transport (GO:1904659);;	--	--	[R]	General function prediction only	Sugar (and other) transporter	Sugar carrier protein C GN=STC OS=Ricinus communis (Castor bean) PE=2 SV=1	G	Carbohydrate transport and metabolism	Sugar/inositol transporter [Macleaya cordata]
C01_transcript_13891	0	0.15	0.44	0.84	1.02	0.94	3.65	4.36	3.83	--	--	--	K09284|7.0849e-90|vvi:100268051|K09284 AP2-like factor, euAP2 lineage | (RefSeq) AP2; transcription factor APETALA2	--	--	--	AP2 domain	Floral homeotic protein APETALA 2 GN=AP2 OS=Arabidopsis thaliana (Mouse-ear cress) PE=1 SV=1	K	Transcription	PREDICTED: floral homeotic protein APETALA 2-like [Daucus carota subsp. sativus]
C01_transcript_13896	36.32	34.2	36.77	1.88	1.44	1.52	0.15	0.21	0.17	[V]	Defense mechanisms	Molecular Function: nucleotide binding (GO:0000166);; Cellular Component: membrane (GO:0016020);;	--	--	[Q]	Secondary metabolites biosynthesis, transport and catabolism	ABC-2 type transporter;; ABC-2 type transporter	ABC transporter G family member 8 GN=MXC20.8 OS=Arabidopsis thaliana (Mouse-ear cress) PE=2 SV=1	V	Defense mechanisms	PREDICTED: ABC transporter G family member 8-like [Nelumbo nucifera]
C01_transcript_13907	17.66	19.15	17.56	2.5	2.48	1.44	6.05	5.03	6.24	--	--	Molecular Function: binding (GO:0005488);; Biological Process: primary metabolic process (GO:0044238);; Biological Process: cellular macromolecule metabolic process (GO:0044260);; Biological Process: single-organism cellular process (GO:0044763);;	--	--	[R]	General function prediction only	--	--	L	Replication, recombination and repair	hypothetical protein [Ipomoea trifida]
C01_transcript_13922	17.73	16.87	16.76	3.45	5.69	5.24	0.31	0.65	0.52	[MDT]	Cell wall/membrane/envelope biogenesis;; Cell cycle control, cell division, chromosome partitioning;; Signal transduction mechanisms	Molecular Function: ATP binding (GO:0005524);; Cellular Component: mitochondrion (GO:0005739);; Biological Process: mitochondrial respiratory chain complex III assembly (GO:0034551);;	--	--	[O]	Posttranslational modification, protein turnover, chaperones	Domain associated at C-terminal with AAA;; ATPase family associated with various cellular activities (AAA)	Cell division control protein 48 homolog D GN=CDC48D OS=Arabidopsis thaliana (Mouse-ear cress) PE=1 SV=1	O	Posttranslational modification, protein turnover, chaperones	AAA+ ATPase domain [Macleaya cordata]
C01_transcript_13943	1.35	1.09	1.22	1.84	2.44	2.08	14.9	14.57	11.8	[T]	Signal transduction mechanisms	Biological Process: response to stress (GO:0006950);;	--	--	--	--	Universal stress protein family	Universal stress protein A-like protein GN=At3g01520 OS=Arabidopsis thaliana (Mouse-ear cress) PE=1 SV=2	T	Signal transduction mechanisms	Universal stress protein A [Macleaya cordata]
C01_transcript_13944	11.78	10.5	11.69	19.63	21.43	19.45	0.87	1.15	0.36	--	--	--	--	--	--	--	BURP domain	Polygalacturonase-1 non-catalytic subunit beta (Precursor) GN=GP1 OS=Solanum lycopersicum (Tomato) PE=1 SV=1	S	Function unknown	BURP domain [Macleaya cordata]
C01_transcript_14044	21.99	22.68	23.29	5.25	6.44	7.91	2.44	2.3	2.66	[M]	Cell wall/membrane/envelope biogenesis	Molecular Function: transmembrane receptor protein tyrosine kinase activity (GO:0004714);; Molecular Function: ATP binding (GO:0005524);; Cellular Component: integral component of membrane (GO:0016021);; Biological Process: peptidyl-tyrosine phosphorylation (GO:0018108);;	--	--	--	--	Protein kinase domain;; Protein tyrosine kinase	Probable inactive receptor kinase At5g67200 (Precursor) GN=At5g67200 OS=Arabidopsis thaliana (Mouse-ear cress) PE=1 SV=1	T	Signal transduction mechanisms	PREDICTED: probable inactive receptor kinase At5g67200 [Nelumbo nucifera]
C01_transcript_14123	5.16	5.84	5.66	11.02	13.32	10.78	89.39	89.68	84.1	[O]	Posttranslational modification, protein turnover, chaperones	Biological Process: proteolysis (GO:0006508);; Molecular Function: peptidase activity (GO:0008233);;	K01369|9.24486e-109|rcu:8275625|K01369 legumain [EC:3.4.22.34] | (RefSeq) vacuolar-processing enzyme	--	[O]	Posttranslational modification, protein turnover, chaperones	Peptidase C13 family	Vacuolar-processing enzyme (Precursor) OS=Citrus sinensis (Sweet orange) PE=2 SV=1	O	Posttranslational modification, protein turnover, chaperones	hypothetical protein AQUCO_02000357v1 [Aquilegia coerulea]
C01_transcript_14183	5.17	4.22	4.81	7.38	6.69	6.92	21.7	24.24	23.48	[T]	Signal transduction mechanisms	Molecular Function: protein serine/threonine kinase activity (GO:0004674);; Molecular Function: ATP binding (GO:0005524);; Biological Process: protein phosphorylation (GO:0006468);;	K18670|0|nnu:104610320|K18670 dual specificity protein kinase YAK1 [EC:2.7.12.1] | (RefSeq) dual specificity tyrosine-phosphorylation-regulated kinase 1B-like	--	[R]	General function prediction only	Protein kinase domain;; Protein tyrosine kinase	Serine/threonine-protein kinase AFC3 GN=F4D11.140 OS=Arabidopsis thaliana (Mouse-ear cress) PE=2 SV=2	T	Signal transduction mechanisms	Protein kinase domain [Macleaya cordata]
C01_transcript_14202	1.34	0.96	0.66	2.34	2.15	1.71	9.82	8.43	8.17	--	--	--	--	--	--	--	Helix-loop-helix DNA-binding domain	Transcription factor ICE1 OS=Arabidopsis thaliana (Mouse-ear cress) PE=1 SV=1	K	Transcription	PREDICTED: transcription factor ICE1 [Nelumbo nucifera]
C01_transcript_14213	21.74	20.35	21	4.7	3.67	3.99	0.81	1.37	1.49	[G]	Carbohydrate transport and metabolism	Molecular Function: hydrolase activity (GO:0016787);;	--	--	--	--	Raffinose synthase or seed imbibition protein Sip1;; Raffinose synthase or seed imbibition protein Sip1	Probable galactinol--sucrose galactosyltransferase 2 GN=T8H10.120 OS=Arabidopsis thaliana (Mouse-ear cress) PE=2 SV=2	S	Function unknown	Glycosyl hydrolases 36 [Macleaya cordata]
C01_transcript_14216	14.95	13.46	12.52	17.87	15.88	16.64	57.46	56.17	58.06	--	--	Molecular Function: DNA binding (GO:0003677);; Molecular Function: ATP binding (GO:0005524);; Cellular Component: NURF complex (GO:0016589);; Molecular Function: ATPase activity (GO:0016887);; Molecular Function: nucleosome binding (GO:0031491);; Biological Process: ATP-dependent chromatin remodeling (GO:0043044);;	K11654|0|nnu:104587602|K11654 SWI/SNF-related matrix-associated actin-dependent regulator of chromatin subfamily A member 5 [EC:3.6.4.-] | (RefSeq) ISWI chromatin-remodeling complex ATPase CHR11	--	[K]	Transcription	SLIDE;; HAND	Probable chromatin-remodeling complex ATPase chain OS=Oryza sativa subsp. japonica (Rice) PE=2 SV=2	L	Replication, recombination and repair	PREDICTED: ISWI chromatin-remodeling complex ATPase CHR11 [Nelumbo nucifera]
C01_transcript_14223	1.72	2.64	1.39	6.1	6.55	7.39	17.01	18.02	17.98	--	--	--	--	--	[R]	General function prediction only	--	Zinc finger protein MAGPIE {ECO:0000303|PubMed:17785527} OS=Arabidopsis thaliana (Mouse-ear cress) PE=1 SV=1	S	Function unknown	zinc finger protein [Macleaya cordata]
C01_transcript_14292	1.91	1.45	1.2	5.15	4.28	3.98	15.31	18.65	16.32	[Q]	Secondary metabolites biosynthesis, transport and catabolism	Molecular Function: iron ion binding (GO:0005506);; Biological Process: cellular response to starvation (GO:0009267);; Molecular Function: dioxygenase activity (GO:0051213);; Biological Process: oxidation-reduction process (GO:0055114);;	--	--	[QR]	--	2OG-Fe(II) oxygenase superfamily;; non-haem dioxygenase in morphine synthesis N-terminal;; non-haem dioxygenase in morphine synthesis N-terminal	Probable 2-oxoglutarate-dependent dioxygenase At3g49630 GN=At3g50210 OS=Arabidopsis thaliana (Mouse-ear cress) PE=2 SV=1	S	Function unknown	Isopenicillin N synthase [Macleaya cordata]
C01_transcript_14299	107.99	115.6	111.6	22.83	25.29	23.46	11.67	9.91	10.81	[I]	Lipid transport and metabolism	Biological Process: lipid metabolic process (GO:0006629);; Cellular Component: membrane (GO:0016020);; Molecular Function: lipase activity (GO:0016298);;	K01054|0|nnu:104602943|K01054 acylglycerol lipase [EC:3.1.1.23] | (RefSeq) caffeoylshikimate esterase-like	Glycerolipid metabolism (ko00561)	[I]	Lipid transport and metabolism	Serine aminopeptidase, S33;; alpha/beta hydrolase fold;; Alpha/beta hydrolase family;; Phospholipase/Carboxylesterase;; Prolyl oligopeptidase family	Caffeoylshikimate esterase GN=CSE OS=Arabidopsis thaliana (Mouse-ear cress) PE=1 SV=1	I	Lipid transport and metabolism	Alpha/beta hydrolase fold-1 [Macleaya cordata]
C01_transcript_14354	3.81	3.8	3.31	14.85	15.01	16.73	43.64	45.56	44.81	[V]	Defense mechanisms	Molecular Function: ATP binding (GO:0005524);; Cellular Component: integral component of membrane (GO:0016021);; Molecular Function: 2-alkenal reductase [NAD(P)] activity (GO:0032440);; Molecular Function: ATPase activity, coupled to transmembrane movement of substances (GO:0042626);; Biological Process: transmembrane transport (GO:0055085);; Biological Process: oxidation-reduction process (GO:00…	--	--	[Q]	Secondary metabolites biosynthesis, transport and catabolism	ABC transporter;; ABC transporter transmembrane region;; RecF/RecN/SMC N terminal domain;; AAA domain, putative AbiEii toxin, Type IV TA system;; 50S ribosome-binding GTPase;; P-loop containing region of AAA domain;; Type II/IV secretion system protein	ABC transporter C family member 8 (Precursor) GN=MXL8.11 OS=Arabidopsis thaliana (Mouse-ear cress) PE=2 SV=3	V	Defense mechanisms	ABC transporter [Macleaya cordata]
C01_transcript_14404	6.02	1.22	1.57	6.08	7.93	4.45	25.52	22.42	25.15	--	--	Molecular Function: protein kinase activity (GO:0004672);; Molecular Function: ATP binding (GO:0005524);; Biological Process: protein phosphorylation (GO:0006468);; Cellular Component: integral component of membrane (GO:0016021);;	--	--	[J]	Translation, ribosomal structure and biogenesis	--	Probable methionine--tRNA ligase OS=Oryza sativa subsp. japonica (Rice) PE=2 SV=2	T	Signal transduction mechanisms	hypothetical protein AQUCO_00900159v1 [Aquilegia coerulea]
C01_transcript_14417	2.13	1.69	1.64	0.44	0.56	0.32	10.76	13.27	12.83	--	--	--	--	--	--	--	--	--	--	--	--
C01_transcript_14450	42	37.93	40.76	9.75	8.13	11.22	2.72	5.92	6.1	--	--	--	--	--	--	--	Pathogenesis-related protein Bet v I family;; Polyketide cyclase / dehydrase and lipid transport	Major latex protein 15 GN=MLP15 OS=Papaver somniferum (Opium poppy) PE=2 SV=2	--	--	Bet v I domain [Macleaya cordata]
C01_transcript_14486	0.21	0.62	0	14.2	12.2	10.24	43.15	44.48	41.82	[G]	Carbohydrate transport and metabolism	Biological Process: glycogen catabolic process (GO:0005980);; Molecular Function: glycogen phosphorylase activity (GO:0008184);; Biological Process: response to water deprivation (GO:0009414);; Cellular Component: chloroplast stroma (GO:0009570);; Molecular Function: pyridoxal phosphate binding (GO:0030170);;	K00688|2.53998e-127|tcc:TCM_018712|K00688 glycogen phosphorylase [EC:2.4.1.1] | (RefSeq) Alpha-1,4 glucan phosphorylase L isozyme, chloroplastic/amyloplastic isoform 1	Starch and sucrose metabolism (ko00500)	[G]	Carbohydrate transport and metabolism	Carbohydrate phosphorylase;; Carbohydrate phosphorylase	Alpha-1,4 glucan phosphorylase L isozyme, chloroplastic/amyloplastic (Precursor) OS=Ipomoea batatas (Sweet potato) PE=2 SV=1	G	Carbohydrate transport and metabolism	Glycosyl transferase, family 35 isoform 3 [Theobroma cacao]
C01_transcript_14501	25.98	24.11	27.55	2.38	3.24	2.95	0.95	1.21	1.52	--	--	--	--	--	--	--	--	--	--	--	--
C01_transcript_14505	6.72	2.47	3.23	350.09	380.43	366.3	67.38	59.75	84.43	--	--	Biological Process: polysaccharide catabolic process (GO:0000272);; Molecular Function: beta-amylase activity (GO:0016161);;	--	--	--	--	Glycosyl hydrolase family 14	Beta-amylase GN=BMY1 OS=Trifolium repens (Creeping white clover) PE=2 SV=1	G	Carbohydrate transport and metabolism	Glycoside hydrolase [Macleaya cordata]
C01_transcript_14510	52.6	51.41	50.52	13.65	13.11	15.53	2.33	1.25	1.72	[MDT]	Cell wall/membrane/envelope biogenesis;; Cell cycle control, cell division, chromosome partitioning;; Signal transduction mechanisms	Molecular Function: ATP binding (GO:0005524);; Molecular Function: microtubule-severing ATPase activity (GO:0008568);;	--	--	[O]	Posttranslational modification, protein turnover, chaperones	ATPase family associated with various cellular activities (AAA);; Holliday junction DNA helicase ruvB N-terminus;; AAA domain (dynein-related subfamily)	Katanin p60 ATPase-containing subunit A1 {ECO:0000255|HAMAP-Rule:MF_03023} GN=At1g80350 OS=Arabidopsis thaliana (Mouse-ear cress) PE=1 SV=1	O	Posttranslational modification, protein turnover, chaperones	AAA+ ATPase domain [Macleaya cordata]
C01_transcript_14518	1.66	1.97	2.12	1.84	2.8	2.87	6.76	9.64	9.24	--	--	--	K10523|3.95005e-172|vvi:100243007|K10523 speckle-type POZ protein | (RefSeq) BTB/POZ domain-containing protein At1g55760	--	[DR]	--	BTB/POZ domain	BTB/POZ domain-containing protein At1g55760 GN=At1g55760 OS=Arabidopsis thaliana (Mouse-ear cress) PE=2 SV=1	S	Function unknown	hypothetical protein CDL15_Pgr012173 [Punica granatum]
C01_transcript_14564	4.02	5.27	3.73	1.24	1.21	1.09	7.55	6.64	7.18	--	--	--	--	--	--	--	Domain of unknown function (DUF4283)	--	--	--	PREDICTED: uncharacterized protein LOC103441727 [Malus domestica]
C01_transcript_14575	15.12	16.48	15.94	2.62	2.81	2.79	0.9	0.99	0.99	[C]	Energy production and conversion	Biological Process: ATP synthesis coupled proton transport (GO:0015986);; Cellular Component: proton-transporting ATP synthase complex, catalytic core F(1) (GO:0045261);; Molecular Function: proton-transporting ATP synthase activity, rotational mechanism (GO:0046933);; Molecular Function: proton-transporting ATPase activity, rotational mechanism (GO:0046961);;	K02136|5.51655e-116|nnu:104597951|K02136 F-type H+-transporting ATPase subunit gamma | (RefSeq) ATP synthase subunit gamma, mitochondrial	Oxidative phosphorylation (ko00190)	[C]	Energy production and conversion	ATP synthase;; ATP synthase	ATP synthase subunit gamma, mitochondrial (Precursor) GN=ATPC OS=Ipomoea batatas (Sweet potato) PE=1 SV=2	C	Energy production and conversion	hypothetical protein AQUCO_00600138v1 [Aquilegia coerulea]
C01_transcript_14590	32.19	41.9	37.31	73.35	82.62	78.22	16.59	14.56	13.17	--	--	Biological Process: single-organism process (GO:0044699);;	K03676|3.3569e-43|nnu:104600686|K03676 glutaredoxin 3 | (RefSeq) glutaredoxin-C6-like	--	[O]	Posttranslational modification, protein turnover, chaperones	Glutaredoxin	Glutaredoxin-C6 GN=F26P21.160 OS=Arabidopsis thaliana (Mouse-ear cress) PE=2 SV=2	O	Posttranslational modification, protein turnover, chaperones	Glutaredoxin [Macleaya cordata]
C01_transcript_14604	3.47	4.09	4.47	20.21	18.98	20.54	109.96	110.23	108.96	--	--	--	--	--	--	--	--	Ethylene-responsive transcription factor ERF113 GN=ERF113 OS=Arabidopsis thaliana (Mouse-ear cress) PE=2 SV=1	K	Transcription	AP2/ERF domain [Macleaya cordata]
C01_transcript_14627	22.81	26.93	23.85	4.97	5.29	6.47	0.08	0	0.08	--	--	--	--	--	--	--	Fantastic Four meristem regulator	--	S	Function unknown	conserved hypothetical protein [Ricinus communis]
C01_transcript_14690	16.64	18.06	17.09	4.21	3.49	2.73	1.26	1.19	1.38	--	--	Cellular Component: endosome (GO:0005768);; Cellular Component: trans-Golgi network (GO:0005802);; Biological Process: protein glycosylation (GO:0006486);; Cellular Component: integral component of membrane (GO:0016021);; Biological Process: cell wall pectin biosynthetic process (GO:0052325);; Molecular Function: arabinosyltransferase activity (GO:0052636);; Biological Process: root hair cell dev…	K20784|0|nnu:104603944|K20784 arabinosyltransferase [EC:2.4.2.-] | (RefSeq) arabinosyltransferase XEG113	--	--	--	Nucleotide-diphospho-sugar transferase;; Nucleotide-diphospho-sugar transferase	--	S	Function unknown	Reticulon [Macleaya cordata]
C01_transcript_14743	40.44	56.08	41.84	5.14	7.37	9.99	4.51	3.25	4.38	--	--	--	--	--	--	--	--	--	--	--	--
C01_transcript_14809	0.46	0.66	0.97	2.25	2.04	1.97	8.07	8.56	7.52	[C]	Energy production and conversion	Biological Process: metabolic process (GO:0008152);; Molecular Function: lyase activity (GO:0016829);; Molecular Function: transferase activity, transferring acyl groups, acyl groups converted into alkyl on transfer (GO:0046912);;	K01648|5.96789e-124|cit:102618571|K01648 ATP citrate (pro-S)-lyase [EC:2.3.3.8] | (RefSeq) ATP-citrate synthase beta chain protein 2	Citrate cycle (TCA cycle) (ko00020)	[C]	Energy production and conversion	CoA-ligase;; Citrate synthase, C-terminal domain	ATP-citrate synthase beta chain protein 2 GN=ACLB-2 OS=Arabidopsis thaliana (Mouse-ear cress) PE=1 SV=1	C	Energy production and conversion	hypothetical protein AQUCO_00300513v1 [Aquilegia coerulea]
C01_transcript_14824	283.68	274.47	267.55	68.46	72.63	76.37	27.82	26.23	29.99	[F]	Nucleotide transport and metabolism	Molecular Function: adenylate kinase activity (GO:0004017);; Molecular Function: ATP binding (GO:0005524);; Biological Process: nucleotide phosphorylation (GO:0046939);;	K00939|1.09016e-158|nnu:104591668|K00939 adenylate kinase [EC:2.7.4.3] | (RefSeq) adenylate kinase 4	Purine metabolism (ko00230)	[F]	Nucleotide transport and metabolism	Adenylate kinase;; AAA domain;; Adenylate kinase, active site lid	Adenylate kinase 4 GN=ADK-B OS=Oryza sativa subsp. japonica (Rice) PE=2 SV=1	F	Nucleotide transport and metabolism	Adenylate kinase [Macleaya cordata]
C01_transcript_14840	6.01	6.52	5.92	18.54	20.82	23.26	107.05	106.8	110.13	--	--	Biological Process: transcription, DNA-templated (GO:0006351);;	--	--	--	--	AP2 domain	Ethylene-responsive transcription factor ERF114 GN=ERF114 OS=Arabidopsis thaliana (Mouse-ear cress) PE=2 SV=1	K	Transcription	AP2/ERF domain [Macleaya cordata]
C01_transcript_14901	12.39	10.95	11.52	16.97	16.06	15.47	47.65	41.7	40.71	--	--	--	--	--	--	--	--	--	S	Function unknown	hypothetical protein BVC80_1101g41 [Macleaya cordata]
C01_transcript_14978	81.99	84.86	75.56	5.54	6.1	5.12	0.59	0.47	0.23	[G]	Carbohydrate transport and metabolism	Molecular Function: hydrolase activity, hydrolyzing O-glycosyl compounds (GO:0004553);; Cellular Component: cell wall (GO:0005618);; Biological Process: xyloglucan metabolic process (GO:0010411);; Molecular Function: xyloglucan:xyloglucosyl transferase activity (GO:0016762);; Biological Process: cell wall biogenesis (GO:0042546);; Cellular Component: apoplast (GO:0048046);; Biological Process: ce…	K08235|5.00699e-163|nnu:104604962|K08235 xyloglucan:xyloglucosyl transferase [EC:2.4.1.207] | (RefSeq) xyloglucan endotransglucosylase/hydrolase protein 9	--	--	--	Glycosyl hydrolases family 16;; Xyloglucan endo-transglycosylase (XET) C-terminus	Xyloglucan endotransglucosylase/hydrolase protein 9 (Precursor) GN=F4C21.14 OS=Arabidopsis thaliana (Mouse-ear cress) PE=2 SV=2	G	Carbohydrate transport and metabolism	Glycoside hydrolase [Macleaya cordata]
C01_transcript_14983	455.92	461.59	432.2	3050.92	3001.34	3129.18	10161.56	10557.38	10290.64	--	--	Biological Process: response to stimulus (GO:0050896);;	--	--	--	--	Pathogenesis-related protein Bet v I family	Major allergen Pru av 1 GN=PRUA1 OS=Prunus avium (Cherry) PE=1 SV=1	S	Function unknown	Bet v I domain [Macleaya cordata]
C01_transcript_14996	290.48	271.56	278.96	22.96	17.59	15.17	4.89	4.97	3.23	--	--	Cellular Component: nucleosome (GO:0000786);; Cellular Component: nuclear chromatin (GO:0000790);; Molecular Function: DNA binding (GO:0003677);; Biological Process: chromatin silencing (GO:0006342);; Molecular Function: protein heterodimerization activity (GO:0046982);;	K11251|3.94132e-55|nnu:104598998|K11251 histone H2A | (RefSeq) histone H2A.1	--	[B]	Chromatin structure and dynamics	C-terminus of histone H2A;; Core histone H2A/H2B/H3/H4	Histone H2A.1 OS=Solanum lycopersicum (Tomato) PE=2 SV=1	B	Chromatin structure and dynamics	PREDICTED: probable histone H2A.7 [Camelina sativa]
C01_transcript_15000	25.47	22.68	24.44	7.4	6.47	6.11	0.38	1.12	0.44	--	--	Molecular Function: catechol oxidase activity (GO:0004097);; Biological Process: pigment biosynthetic process (GO:0046148);; Molecular Function: metal ion binding (GO:0046872);; Biological Process: oxidation-reduction process (GO:0055114);;	K00422|7.42725e-145|nnu:104588895|K00422 polyphenol oxidase [EC:1.10.3.1] | (RefSeq) PPOA; polyphenol oxidase, chloroplastic-like	Tyrosine metabolism (ko00350);Isoquinoline alkaloid biosynthesis (ko00950)	--	--	Protein of unknown function (DUF_B2219);; Polyphenol oxidase middle domain;; Common central domain of tyrosinase	Polyphenol oxidase, chloroplastic (Precursor) OS=Malus domestica (Apple) PE=2 SV=1	S	Function unknown	hypothetical protein AQUCO_05400045v1 [Aquilegia coerulea]
C01_transcript_15038	0.81	0.94	0.89	0.18	0	0.11	4.16	4.34	3.69	--	--	--	--	--	--	--	--	--	S	Function unknown	hypothetical protein BVC80_1835g131 [Macleaya cordata]
C01_transcript_15042	107.88	105.07	101.39	22.72	25.6	24.03	16.63	14.77	16.02	[C]	Energy production and conversion	Molecular Function: electron carrier activity (GO:0009055);; Cellular Component: integral component of membrane (GO:0016021);; Molecular Function: heme binding (GO:0020037);;	K00413|0|vvi:100250724|K00413 ubiquinol-cytochrome c reductase cytochrome c1 subunit | (RefSeq) cytochrome c1-2, heme protein, mitochondrial	Oxidative phosphorylation (ko00190)	[C]	Energy production and conversion	Cytochrome C1 family	Cytochrome c1-1, heme protein, mitochondrial (Precursor) GN=CYCL OS=Solanum tuberosum (Potato) PE=2 SV=1	C	Energy production and conversion	Cytochrome c1 [Macleaya cordata]
C01_transcript_15045	1.94	2.36	1.94	3.18	3.04	2.4	13.15	11.64	12.49	--	--	Molecular Function: binding (GO:0005488);; Biological Process: cellular aromatic compound metabolic process (GO:0006725);; Biological Process: cellular nitrogen compound metabolic process (GO:0034641);; Biological Process: heterocycle metabolic process (GO:0046483);; Biological Process: organic cyclic compound metabolic process (GO:1901360);;	--	--	--	--	zinc-binding in reverse transcriptase;; RRM in Demeter;; Protein tyrosine kinase	Protein ROS1 GN=F1O11.12 OS=Arabidopsis thaliana (Mouse-ear cress) PE=1 SV=2	S	Function unknown	Reverse transcriptase zinc-binding domain [Macleaya cordata]
C01_transcript_15072	54.09	49.68	53.42	88.12	86.68	84.81	8.33	8.91	8.69	--	--	Molecular Function: peroxidase activity (GO:0004601);; Cellular Component: extracellular region (GO:0005576);; Biological Process: response to oxidative stress (GO:0006979);; Molecular Function: heme binding (GO:0020037);; Biological Process: hydrogen peroxide catabolic process (GO:0042744);; Molecular Function: metal ion binding (GO:0046872);; Biological Process: oxidation-reduction process (GO:…	K00430|1.39548e-163|vvi:100258515|K00430 peroxidase [EC:1.11.1.7] | (RefSeq) cationic peroxidase 1	Phenylpropanoid biosynthesis (ko00940)	--	--	Peroxidase	Cationic peroxidase 1 (Precursor) GN=PNC1 OS=Arachis hypogaea (Peanut) PE=1 SV=2	S	Function unknown	PREDICTED: cationic peroxidase 1 [Vitis vinifera]
C01_transcript_15105	249.48	264.06	252.87	15.09	14.41	16.48	5.84	5.02	5.22	[R]	General function prediction only	--	--	--	[G]	Carbohydrate transport and metabolism	NAD(P)H-binding;; NmrA-like family	Uncharacterized protein At2g37660, chloroplastic (Precursor) GN=At2g37660 OS=Arabidopsis thaliana (Mouse-ear cress) PE=1 SV=2	GM	Carbohydrate transport and metabolism;; Cell wall/membrane/envelope biogenesis	hypothetical protein BVC80_1835g231 [Macleaya cordata]
C01_transcript_15106	4.51	4.58	4.64	0.53	0.91	1.11	5.18	4.98	4.18	[G]	Carbohydrate transport and metabolism	Molecular Function: xylan 1,4-beta-xylosidase activity (GO:0009044);; Cellular Component: plant-type cell wall (GO:0009505);; Biological Process: arabinan catabolic process (GO:0031222);; Biological Process: xylan catabolic process (GO:0045493);; Molecular Function: alpha-L-arabinofuranosidase activity (GO:0046556);;	K15920|0|vvi:100262089|K15920 beta-D-xylosidase 4 [EC:3.2.1.37] | (RefSeq) beta-xylosidase/alpha-L-arabinofuranosidase 2	Starch and sucrose metabolism (ko00500);Amino sugar and nucleotide sugar metabolism (ko00520)	--	--	Glycosyl hydrolase family 3 C-terminal domain;; Glycosyl hydrolase family 3 N terminal domain;; Fibronectin type III-like domain	Beta-D-xylosidase 4 (Precursor) GN=BXL4 OS=Arabidopsis thaliana (Mouse-ear cress) PE=1 SV=1	G	Carbohydrate transport and metabolism	Glycoside hydrolase [Macleaya cordata]
C01_transcript_15119	786.43	837.86	803.42	204.37	206.77	204.3	5.38	6	4.49	--	--	--	--	--	--	--	--	--	--	--	--
C01_transcript_15121	0.64	0.78	0.73	1.38	1.1	0.71	4.81	5.1	6.11	[QV]	Secondary metabolites biosynthesis, transport and catabolism;; Defense mechanisms	Molecular Function: monooxygenase activity (GO:0004497);; Molecular Function: binding (GO:0005488);; Biological Process: multicellular organism development (GO:0007275);; Biological Process: brassinosteroid homeostasis (GO:0010268);; Biological Process: sterol metabolic process (GO:0016125);; Biological Process: brassinosteroid biosynthetic process (GO:0016132);;	--	--	[QI]	--	Cytochrome P450;; Cytochrome P450	Cytochrome P450 87A3 GN=OSJNBa0088I22.16 OS=Oryza sativa subsp. japonica (Rice) PE=2 SV=3	Q	Secondary metabolites biosynthesis, transport and catabolism	Cytochrome P450 [Macleaya cordata]
C01_transcript_15129	9.3	6.54	6.11	11.1	10.05	11.21	32.15	39.44	30.63	--	--	Molecular Function: hydrolase activity (GO:0016787);;	K14497|1.27833e-49|nnu:104600371|K14497 protein phosphatase 2C [EC:3.1.3.16] | (RefSeq) probable protein phosphatase 2C 51	Plant hormone signal transduction (ko04075)	[T]	Signal transduction mechanisms	Protein phosphatase 2C;; Dehydrin	Probable protein phosphatase 2C 51 OS=Oryza sativa subsp. japonica (Rice) PE=2 SV=1	T	Signal transduction mechanisms	PREDICTED: probable protein phosphatase 2C 51 [Nelumbo nucifera]
C01_transcript_15144	130.11	129.2	157.77	743.89	772.99	728.3	456.81	191.24	408.92	--	--	Cellular Component: extracellular region (GO:0005576);; Biological Process: pathogenesis (GO:0009405);;	--	--	--	--	Agglutinin domain;; Aerolysin toxin;; Clostridium epsilon toxin ETX/Bacillus mosquitocidal toxin MTX2	Cytolytic protein enterolobin OS=Enterolobium contortisiliquum (Pacara earpod tree) PE=1 SV=1	S	Function unknown	PREDICTED: uncharacterized protein LOC100241465 [Vitis vinifera]
C01_transcript_15258	6.1	5.53	5.53	1.2	1.3	1.21	0.4	0.47	0.56	[P]	Inorganic ion transport and metabolism	Molecular Function: ATP binding (GO:0005524);; Cellular Component: endoplasmic reticulum (GO:0005783);; Cellular Component: integral component of plasma membrane (GO:0005887);; Molecular Function: cation-transporting ATPase activity (GO:0019829);; Molecular Function: metal ion binding (GO:0046872);; Biological Process: cation transmembrane transport (GO:0098655);;	K01537|0|nnu:104604709|K01537 Ca2+-transporting ATPase [EC:3.6.3.8] | (RefSeq) calcium-transporting ATPase, endoplasmic reticulum-type	--	[P]	Inorganic ion transport and metabolism	E1-E2 ATPase;; Cation transporting ATPase, C-terminus;; haloacid dehalogenase-like hydrolase;; Cation transporter/ATPase, N-terminus;; Cation transport ATPase (P-type);; haloacid dehalogenase-like hydrolase	Calcium-transporting ATPase, endoplasmic reticulum-type OS=Solanum lycopersicum (Tomato) PE=2 SV=1	P	Inorganic ion transport and metabolism	Cation-transporting P-type ATPase [Macleaya cordata]
C01_transcript_15343	3.66	2.23	3.24	7.11	8.66	7.24	27.99	26.52	28.26	--	--	--	K10268|1.60533e-152|nnu:104593106|K10268 F-box and leucine-rich repeat protein 2/20 | (RefSeq) F-box/LRR-repeat protein 4-like	--	[R]	General function prediction only	Leucine Rich repeat	EIN3-binding F-box protein 2 GN=EBF2 OS=Arabidopsis thaliana (Mouse-ear cress) PE=1 SV=1	S	Function unknown	Leucine-rich repeat [Macleaya cordata]
C01_transcript_15383	1.93	1.93	2.23	2.84	2.46	2.24	5.61	9.5	9.09	--	--	--	--	--	--	--	Protein of unknown function (DUF295)	Putative F-box protein At2g16290 GN=At2g16290 OS=Arabidopsis thaliana (Mouse-ear cress) PE=4 SV=1	S	Function unknown	hypothetical protein AQUCO_01600335v1 [Aquilegia coerulea]
C01_transcript_15422	36.57	36.64	35.8	9.51	9.88	9.64	3.76	5.81	5.48	[J]	Translation, ribosomal structure and biogenesis	Molecular Function: organic cyclic compound binding (GO:0097159);; Molecular Function: heterocyclic compound binding (GO:1901363);;	K14411|6.03359e-72|atr:18446907|K14411 RNA-binding protein Musashi | (RefSeq) heterogeneous nuclear ribonucleoprotein 1	mRNA surveillance pathway (ko03015)	[A]	RNA processing and modification	RNA recognition motif. (a.k.a. RRM, RBD, or RNP domain);; RNA recognition motif	Heterogeneous nuclear ribonucleoprotein 1 GN=RNP1 OS=Arabidopsis thaliana (Mouse-ear cress) PE=1 SV=1	S	Function unknown	RNA recognition motif domain [Macleaya cordata]
C01_transcript_15427	24.32	22.62	20.51	28.95	28.42	28.43	1.29	2.75	1.3	--	--	--	--	--	--	--	--	--	S	Function unknown	uncharacterized protein LOC18775361 [Prunus persica]
C01_transcript_15460	25.14	28.26	28.71	74.16	74.12	70.78	505.91	495.13	508.25	--	--	Biological Process: proteolysis (GO:0006508);; Molecular Function: peptidase activity (GO:0008233);;	K01369|1.84343e-159|pxb:103929646|K01369 legumain [EC:3.4.22.34] | (RefSeq) vacuolar-processing enzyme-like	--	[O]	Posttranslational modification, protein turnover, chaperones	Peptidase C13 family	Vacuolar-processing enzyme (Precursor) OS=Citrus sinensis (Sweet orange) PE=2 SV=1	O	Posttranslational modification, protein turnover, chaperones	legumain/vacuolar processing enzyme [Papaver rhoeas]
C01_transcript_15505	10.14	5.99	8.39	22.8	20.9	20.55	85.9	85.05	87.8	[O]	Posttranslational modification, protein turnover, chaperones	--	--	--	[O]	Posttranslational modification, protein turnover, chaperones	Trypsin-like peptidase domain;; Trypsin	Glyoxysomal processing protease, glyoxysomal OS=Arabidopsis thaliana (Mouse-ear cress) PE=1 SV=2	O	Posttranslational modification, protein turnover, chaperones	hypothetical protein BVC80_1183g63 [Macleaya cordata]
C01_transcript_15524	105.59	114	100.46	24.83	30.19	31.42	0	2.72	1.44	--	--	--	--	--	--	--	--	--	--	--	--
C01_transcript_15526	0.65	1.17	0.76	247.93	244.97	241.46	1023.59	1031.48	1075.51	[G]	Carbohydrate transport and metabolism	Biological Process: carbohydrate metabolic process (GO:0005975);; Molecular Function: glycogen phosphorylase activity (GO:0008184);; Cellular Component: amyloplast (GO:0009501);; Cellular Component: chloroplast (GO:0009507);; Molecular Function: pyridoxal phosphate binding (GO:0030170);; Molecular Function: identical protein binding (GO:0042802);;	K00688|0|nnu:104597988|K00688 glycogen phosphorylase [EC:2.4.1.1] | (RefSeq) alpha-1,4 glucan phosphorylase L-2 isozyme, chloroplastic/amyloplastic	Starch and sucrose metabolism (ko00500)	[G]	Carbohydrate transport and metabolism	Carbohydrate phosphorylase;; Carbohydrate phosphorylase	Alpha-1,4 glucan phosphorylase L-1 isozyme, chloroplastic/amyloplastic (Precursor) OS=Solanum tuberosum (Potato) PE=1 SV=2	G	Carbohydrate transport and metabolism	PREDICTED: alpha-1,4 glucan phosphorylase L-2 isozyme, chloroplastic/amyloplastic [Nelumbo nucifera]
C01_transcript_15601	18.55	19.08	18.96	3.61	3.57	4.15	2.1	1.61	2.27	[K]	Transcription	--	--	--	[T]	Signal transduction mechanisms	NB-ARC domain;; Leucine rich repeat;; NB-ARC domain	Probable disease resistance protein RXW24L GN=RXW24L OS=Arabidopsis thaliana (Mouse-ear cress) PE=2 SV=1	S	Function unknown	Disease resistance protein [Macleaya cordata]
C01_transcript_15615	13.42	6.47	22.03	2970.73	2647.13	2921.88	479.28	545.83	551.8	--	--	Biological Process: polysaccharide catabolic process (GO:0000272);; Cellular Component: chloroplast (GO:0009507);; Molecular Function: beta-amylase activity (GO:0016161);;	--	--	--	--	Glycosyl hydrolase family 14	Beta-amylase GN=BMY1 OS=Medicago sativa (Alfalfa) PE=2 SV=1	G	Carbohydrate transport and metabolism	Glycoside hydrolase [Macleaya cordata]
C01_transcript_15732	49.18	50.74	46	74.01	72.93	74.29	303.36	283.6	306.19	[H]	Coenzyme transport and metabolism	Cellular Component: cytosol (GO:0005829);; Biological Process: response to stress (GO:0006950);; Biological Process: thiamine biosynthetic process (GO:0009228);; Cellular Component: chloroplast stroma (GO:0009570);; Molecular Function: oxidoreductase activity (GO:0016491);; Molecular Function: metal ion binding (GO:0046872);; Biological Process: thiazole biosynthetic process (GO:0052837);; Biolog…	K03146|0|vvi:100265774|K03146 thiamine thiazole synthase | (RefSeq) THI1-2; thiamine thiazole synthase 2, chloroplastic	Thiamine metabolism (ko00730)	[R]	General function prediction only	Thi4 family;; FAD dependent oxidoreductase;; FAD binding domain;; NAD(P)-binding Rossmann-like domain	Thiamine thiazole synthase 2, chloroplastic {ECO:0000255|HAMAP-Rule:MF_03158} (Precursor) GN=VIT_10s0116g00530 OS=Vitis vinifera (Grape) PE=3 SV=1	H	Coenzyme transport and metabolism	unnamed protein product [Coffea canephora]
C01_transcript_15756	22.74	23.1	24.04	6.89	6.55	7.12	5.12	4.15	3.87	--	--	Biological Process: proteolysis (GO:0006508);; Molecular Function: peptidase activity (GO:0008233);; Biological Process: cell division (GO:0051301);;	--	--	--	--	BTB/POZ domain	BTB/POZ domain-containing protein At3g50780 GN=At3g50780 OS=Arabidopsis thaliana (Mouse-ear cress) PE=2 SV=1	S	Function unknown	BTB/POZ-like [Macleaya cordata]
C01_transcript_15757	0.65	0.55	0.52	16.94	16.41	16.24	9.09	9.78	9.59	--	--	--	--	--	--	--	MiAMP1	Antimicrobial peptide 1 (Precursor) OS=Macadamia integrifolia (Macadamia nut) PE=1 SV=1	S	Function unknown	Endonuclease/exonuclease/phosphatase [Macleaya cordata]
C01_transcript_15773	7.01	7.15	6.15	1.92	1.69	1.7	1.18	1.04	1.03	--	--	Cellular Component: lipid droplet (GO:0005811);; Biological Process: lipid storage (GO:0019915);;	--	--	--	--	Lipid-droplet associated hydrolase	--	S	Function unknown	Protein of unknown function DUF2305 [Macleaya cordata]
C01_transcript_15803	40.39	39.91	42.97	114.35	103.85	114.37	532.09	516.76	520.33	--	--	--	--	--	--	--	--	--	S	Function unknown	hypothetical protein BVC80_1595g23 [Macleaya cordata]
C01_transcript_15815	89.36	88.06	88.65	24.62	24.63	24.65	11.7	10.69	10.59	[T]	Signal transduction mechanisms	Molecular Function: calcium ion binding (GO:0005509);; Biological Process: detection of calcium ion (GO:0005513);; Molecular Function: protein binding (GO:0005515);; Cellular Component: cytosol (GO:0005829);; Biological Process: regulation of photomorphogenesis (GO:0010099);; Biological Process: calcium-mediated signaling (GO:0019722);;	K02183|1.82491e-93|crb:CARUB_v10024180mg|K02183 calmodulin | (RefSeq) hypothetical protein	Phosphatidylinositol signaling system (ko04070);Plant-pathogen interaction (ko04626)	[T]	Signal transduction mechanisms	EF hand;; EF-hand domain pair;; EF-hand domain pair;; EF-hand domain;; EF hand;; EF-hand domain;; Cytoskeletal-regulatory complex EF hand;; Secreted protein acidic and rich in cysteine Ca binding region;; EF-hand domain;; Ca2+ insensitive EF hand;; Serine hydrolase (FSH1);; Serine hydrolase (FSH1)	Calmodulin OS=Lilium longiflorum (Trumpet lily) PE=2 SV=2	DTZ	Cell cycle control, cell division, chromosome partitioning;; Signal transduction mechanisms;; Cytoskeleton	hypothetical protein CARUB_v10024180mg [Capsella rubella]
C01_transcript_15838	34.53	36.38	34.34	10.5	7.59	11.3	6.38	6.53	5.04	--	--	Cellular Component: integral component of membrane (GO:0016021);;	K17966|4.49131e-74|pmum:103332397|K17966 transmembrane protein 70, mitochondrial | (RefSeq) uncharacterized LOC103332397	--	[S]	Function unknown	Assembly, mitochondrial proton-transport ATP synth complex	--	S	Function unknown	hypothetical protein CISIN_1g026428mg [Citrus sinensis]
C01_transcript_16001	453.52	421.09	432.36	667.36	670.41	724.92	51.69	52.61	53.25	--	--	--	--	--	--	--	PLAT/LH2 domain;; Embryo-specific protein 3, (ATS3)	--	S	Function unknown	PREDICTED: uncharacterized protein LOC103482902 [Cucumis melo]
C01_transcript_16061	2.66	2.01	0.64	7.79	14.43	9.59	2.98	4.58	7.03	[G]	Carbohydrate transport and metabolism	Biological Process: polysaccharide catabolic process (GO:0000272);; Molecular Function: beta-amylase activity (GO:0016161);;	--	--	--	--	Glycosyl hydrolase family 14;; Glycosyl hydrolase family 14	Beta-amylase GN=BMY1 OS=Glycine max (Soybean) PE=1 SV=3	G	Carbohydrate transport and metabolism	Glycoside hydrolase [Macleaya cordata]
C01_transcript_16077	46.73	50.18	48.57	5.82	5.78	6.35	0.36	0.68	0.45	[P]	Inorganic ion transport and metabolism	Biological Process: transport (GO:0006810);; Cellular Component: outer membrane-bounded periplasmic space (GO:0030288);; Molecular Function: small molecule binding (GO:0036094);;	--	--	--	--	--	--	S	Function unknown	hypothetical protein AQUCO_00201356v1 [Aquilegia coerulea]
C01_transcript_16084	59.88	59.59	57.44	10.16	10.54	11.99	2.84	3.82	3.35	--	--	Molecular Function: structural constituent of ribosome (GO:0003735);; Biological Process: translation (GO:0006412);; Biological Process: mitochondrial transport (GO:0006839);; Cellular Component: integral component of membrane (GO:0016021);; Cellular Component: mitochondrial membrane (GO:0031966);; Biological Process: transmembrane transport (GO:0055085);;	K15104|6.31301e-141|cit:102607385|K15104 solute carrier family 25 (mitochondrial oxoglutarate transporter), member 11 | (RefSeq) mitochondrial uncoupling protein 5	--	[C]	Energy production and conversion	Mitochondrial carrier protein	Mitochondrial uncoupling protein 5 GN=F14M13.10 OS=Arabidopsis thaliana (Mouse-ear cress) PE=2 SV=1	S	Function unknown	mitochondrial uncoupling protein 5 [Citrus clementina]
C01_transcript_16093	0.64	0.75	0.79	5.91	4.3	5.73	29.92	24.49	28.33	--	--	--	--	--	--	--	--	--	--	--	--
C01_transcript_16113	59.81	41	52.64	6.5	6.41	7.22	94.68	105.32	98.17	[I]	Lipid transport and metabolism	Molecular Function: fatty-acyl-CoA binding (GO:0000062);;	K08762|6.84322e-49|aip:107642414|K08762 diazepam-binding inhibitor (GABA receptor modulator, acyl-CoA-binding protein) | (RefSeq) acyl-CoA-binding protein	--	[I]	Lipid transport and metabolism	Acyl CoA binding protein	Acyl-CoA-binding protein OS=Ricinus communis (Castor bean) PE=3 SV=1	I	Lipid transport and metabolism	Acyl-CoA-binding protein [Macleaya cordata]
C01_transcript_16136	9.74	9.55	9.42	18.44	16.04	19.02	54.45	48.4	53.62	[T]	Signal transduction mechanisms	Molecular Function: hydrolase activity (GO:0016787);;	K14497|4.3157e-112|nnu:104600371|K14497 protein phosphatase 2C [EC:3.1.3.16] | (RefSeq) probable protein phosphatase 2C 51	Plant hormone signal transduction (ko04075)	[T]	Signal transduction mechanisms	Protein phosphatase 2C	Probable protein phosphatase 2C 8 GN=OSJNBa0049H05.30 OS=Oryza sativa subsp. japonica (Rice) PE=2 SV=1	T	Signal transduction mechanisms	Protein phosphatase 2C (PP2C)-like domain [Macleaya cordata]
C01_transcript_16193	13.71	9.87	8.09	95.89	82.3	95.99	21.65	30.15	16.14	--	--	Biological Process: polysaccharide catabolic process (GO:0000272);; Molecular Function: beta-amylase activity (GO:0016161);;	--	--	--	--	--	Beta-amylase GN=BMY1 OS=Trifolium repens (Creeping white clover) PE=2 SV=1	G	Carbohydrate transport and metabolism	Glycoside hydrolase [Macleaya cordata]
C01_transcript_16250	50.56	44.65	42.29	8.75	15.09	7.72	5.42	6.9	1.47	--	--	Cellular Component: mitochondrial proton-transporting ATP synthase complex, catalytic core F(1) (GO:0000275);; Molecular Function: zinc ion binding (GO:0008270);; Biological Process: ATP synthesis coupled proton transport (GO:0015986);; Molecular Function: proton-transporting ATP synthase activity, rotational mechanism (GO:0046933);; Molecular Function: proton-transporting ATPase activity, rotati…	K02134|6.50131e-36|nnu:104606405|K02134 F-type H+-transporting ATPase subunit delta | (RefSeq) ATP synthase subunit delta', mitochondrial-like	Oxidative phosphorylation (ko00190)	[C]	Energy production and conversion	--	ATP synthase subunit delta&apos;, mitochondrial (Precursor) GN=At5g47030 OS=Arabidopsis thaliana (Mouse-ear cress) PE=1 SV=1	C	Energy production and conversion	PREDICTED: ATP synthase subunit delta&apos;, mitochondrial-like [Nelumbo nucifera]
C01_transcript_16271	7.03	7.73	8.36	11.29	10.88	13.04	33	31.56	33.64	--		Molecular Function: protein kinase activity (GO:0004672);; Molecular Function: ATP binding (GO:0005524);; Biological Process: protein phosphorylation (GO:0006468);;	--	--	[T]	Signal transduction mechanisms	Protein tyrosine kinase;; Protein kinase domain;; PB1 domain	Serine/threonine-protein kinase EDR1 GN=F22O13.20 OS=Arabidopsis thaliana (Mouse-ear cress) PE=1 SV=1	T	Signal transduction mechanisms	Phox/Bem1p [Macleaya cordata]
C01_transcript_16406	43.76	47.71	43.46	12.4	13.09	12.3	0.22	0.45	0.23	[E]	Amino acid transport and metabolism	Molecular Function: 5-methyltetrahydropteroyltriglutamate-homocysteine S-methyltransferase activity (GO:0003871);; Molecular Function: zinc ion binding (GO:0008270);; Biological Process: methionine biosynthetic process (GO:0009086);; Biological Process: methylation (GO:0032259);;	K00549|0|nnu:104590884|K00549 5-methyltetrahydropteroyltriglutamate--homocysteine methyltransferase [EC:2.1.1.14] | (RefSeq) 5-methyltetrahydropteroyltriglutamate--homocysteine methyltransferase-like	Cysteine and methionine metabolism (ko00270);Selenocompound metabolism (ko00450);Biosynthesis of amino acids (ko01230)	[E]	Amino acid transport and metabolism	Cobalamin-independent synthase, N-terminal domain;; Cobalamin-independent synthase, Catalytic domain;; Cobalamin-independent synthase, Catalytic domain;; Cobalamin-independent synthase, N-terminal domain	5-methyltetrahydropteroyltriglutamate--homocysteine methyltransferase GN=METE OS=Catharanthus roseus (Madagascar periwinkle) PE=2 SV=1	E	Amino acid transport and metabolism	hypothetical protein AQUCO_00400598v1 [Aquilegia coerulea]
C01_transcript_16438	21.96	19.5	21.24	350.72	354.24	366.31	1430.77	1453.39	1484.55	[T]	Signal transduction mechanisms	Biological Process: response to stress (GO:0006950);;	--	--	--	--	Universal stress protein family	Universal stress protein A-like protein GN=At3g01520 OS=Arabidopsis thaliana (Mouse-ear cress) PE=1 SV=2	T	Signal transduction mechanisms	Universal stress protein A [Macleaya cordata]
C01_transcript_16578	0.09	0.11	0.02	1.26	1.56	1.36	5	3.81	4.48	--	--	--	--	--	--	--	--	--	--	--	--
C01_transcript_16605	1.69	2.18	2.37	2.93	2.24	2.69	7.45	6.83	7.06	[KL]	Transcription;; Replication, recombination and repair	Molecular Function: ATP binding (GO:0005524);; Molecular Function: histone binding (GO:0042393);;	K11647|0|nnu:104596478|K11647 SWI/SNF-related matrix-associated actin-dependent regulator of chromatin subfamily A member 2/4 [EC:3.6.4.-] | (RefSeq) probable ATP-dependent DNA helicase CHR12	--	[BK]	--	SNF2 family N-terminal domain;; Type III restriction enzyme, res subunit	Probable ATP-dependent DNA helicase CHR12 GN=F2O10.3 OS=Arabidopsis thaliana (Mouse-ear cress) PE=2 SV=1	L	Replication, recombination and repair	SNF2-related [Macleaya cordata]
C01_transcript_16633	160.88	157.29	159.13	26.16	22.58	22.27	11.76	16.41	14.68	[P]	Inorganic ion transport and metabolism	Molecular Function: carbonate dehydratase activity (GO:0004089);; Molecular Function: zinc ion binding (GO:0008270);; Biological Process: carbon utilization (GO:0015976);;	K01673|1.3774e-134|nnu:104593197|K01673 carbonic anhydrase [EC:4.2.1.1] | (RefSeq) carbonic anhydrase 2-like	Nitrogen metabolism (ko00910)	[P]	Inorganic ion transport and metabolism	Carbonic anhydrase	Carbonic anhydrase, chloroplastic (Precursor) OS=Nicotiana tabacum (Common tobacco) PE=2 SV=1	P	Inorganic ion transport and metabolism	Carbonic anhydrase [Macleaya cordata]
C01_transcript_16650	67.03	66.94	66.54	15.02	13.52	14.42	6.07	6.81	6.38	[C]	Energy production and conversion	Molecular Function: dihydrolipoyllysine-residue acetyltransferase activity (GO:0004742);; Biological Process: metabolic process (GO:0008152);; Cellular Component: chloroplast thylakoid (GO:0009534);; Cellular Component: chloroplast stroma (GO:0009570);; Cellular Component: chloroplast envelope (GO:0009941);; Cellular Component: membrane (GO:0016020);; Cellular Component: cytosolic ribosome (GO:00…	K00627|0|eus:EUTSA_v10004077mg|K00627 pyruvate dehydrogenase E2 component (dihydrolipoamide acetyltransferase) [EC:2.3.1.12] | (RefSeq) hypothetical protein	Glycolysis / Gluconeogenesis (ko00010);Citrate cycle (TCA cycle) (ko00020);Pyruvate metabolism (ko00620);Carbon metabolism (ko01200)	[C]	Energy production and conversion	2-oxoacid dehydrogenases acyltransferase (catalytic domain);; Biotin-requiring enzyme;; e3 binding domain	Dihydrolipoyllysine-residue acetyltransferase component 4 of pyruvate dehydrogenase complex, chloroplastic (Precursor) GN=LTA2 OS=Arabidopsis thaliana (Mouse-ear cress) PE=2 SV=1	C	Energy production and conversion	dihydrolipoyllysine-residue acetyltransferase component 4 of pyruvate dehydrogenase complex, chloroplastic [Eutrema salsugineum]
C01_transcript_16695	110.87	107.59	105.44	19.4	16.71	19.63	3.21	3.63	2.25	--	--	--	K18551|1.25186e-68|nnu:104585595|K18551 pyrimidine and pyridine-specific 5'-nucleotidase [EC:3.1.3.-] | (RefSeq) uncharacterized protein C24B11.05	Nicotinate and nicotinamide metabolism (ko00760)	[R]	General function prediction only	--	--	S	Function unknown	HAD-like domain [Macleaya cordata]
C01_transcript_16796	1.25	1.05	1.65	12.73	19.98	13.16	2.45	6.63	6.12	[Q]	Secondary metabolites biosynthesis, transport and catabolism	Molecular Function: metal ion binding (GO:0046872);; Molecular Function: dioxygenase activity (GO:0051213);; Biological Process: oxidation-reduction process (GO:0055114);;	--	--	[QR]	--	2OG-Fe(II) oxygenase superfamily;; non-haem dioxygenase in morphine synthesis N-terminal	Protein SRG1 GN=SRG1 OS=Arabidopsis thaliana (Mouse-ear cress) PE=2 SV=1	S	Function unknown	hypothetical protein AQUCO_11100022v1 [Aquilegia coerulea]
C01_transcript_16822	15.77	15.25	13.93	2.42	2.91	2.64	0.69	0.95	0.74	[L]	Replication, recombination and repair	Cellular Component: THO complex (GO:0000347);; Molecular Function: DNA binding (GO:0003677);; Molecular Function: DNA helicase activity (GO:0003678);; Molecular Function: ATP binding (GO:0005524);; Cellular Component: cytosol (GO:0005829);; Biological Process: DNA replication initiation (GO:0006270);; Biological Process: DNA duplex unwinding (GO:0032508);; Cellular Component: MCM complex (GO:0042…	K02212|0|nnu:104605513|K02212 DNA replication licensing factor MCM4 [EC:3.6.4.12] | (RefSeq) DNA replication licensing factor MCM4	DNA replication (ko03030)	[L]	Replication, recombination and repair	MCM2/3/5 family;; MCM OB domain;; MCM N-terminal domain;; Magnesium chelatase, subunit ChlI;; AAA domain (dynein-related subfamily)	DNA replication licensing factor MCM4 GN=OSJNBa0051H17.26 OS=Oryza sativa subsp. japonica (Rice) PE=3 SV=2	L	Replication, recombination and repair	Mini-chromosome maintenance [Macleaya cordata]
C01_transcript_16857	64.11	66.64	64.27	13.55	13.64	16.31	5.23	6.24	6.38	[I]	Lipid transport and metabolism	Molecular Function: phosphoric diester hydrolase activity (GO:0008081);; Cellular Component: membrane (GO:0016020);;	--	--	[C]	Energy production and conversion	Glycerophosphoryl diester phosphodiesterase family	Glycerophosphodiester phosphodiesterase GDPDL4 {ECO:0000305} (Precursor) GN=MTE17.19 OS=Arabidopsis thaliana (Mouse-ear cress) PE=1 SV=1	C	Energy production and conversion	Glycerophosphoryl diester phosphodiesterase [Macleaya cordata]
C01_transcript_16889	2.04	1.63	1.86	2.92	3.44	3	0.24	0.76	0.24	[V]	Defense mechanisms	Molecular Function: ATP binding (GO:0005524);; Cellular Component: integral component of membrane (GO:0016021);; Molecular Function: ATPase activity, coupled to transmembrane movement of substances (GO:0042626);; Biological Process: transmembrane transport (GO:0055085);;	K05658|0|pper:PRUPE_ppa000340mg|K05658 ATP-binding cassette, subfamily B (MDR/TAP), member 1 [EC:3.6.3.44] | (RefSeq) hypothetical protein	ABC transporters (ko02010)	[Q]	Secondary metabolites biosynthesis, transport and catabolism	ABC transporter;; ABC transporter transmembrane region;; RecF/RecN/SMC N terminal domain;; Predicted ATPase of the ABC class;; Zeta toxin;; P-loop containing region of AAA domain;; Domain of unknown function DUF87;; ATPase family associated with various cellular activities (AAA)	ABC transporter B family member 2 (Precursor) GN=F20B18.70 OS=Arabidopsis thaliana (Mouse-ear cress) PE=1 SV=3	V	Defense mechanisms	ABC transporter [Macleaya cordata]
C01_transcript_16962	24.49	26.2	24.33	2.73	3.07	2.84	1.39	1.83	1.64	[L]	Replication, recombination and repair	Cellular Component: THO complex (GO:0000347);; Molecular Function: DNA helicase activity (GO:0003678);; Molecular Function: chromatin binding (GO:0003682);; Molecular Function: DNA replication origin binding (GO:0003688);; Molecular Function: ATP binding (GO:0005524);; Cellular Component: cytoplasm (GO:0005737);; Biological Process: DNA replication initiation (GO:0006270);; Biological Process: DN…	K02209|0|vvi:100261877|K02209 DNA replication licensing factor MCM5 [EC:3.6.4.12] | (RefSeq) DNA replication licensing factor MCM5	DNA replication (ko03030)	[L]	Replication, recombination and repair	MCM2/3/5 family;; MCM OB domain;; Magnesium chelatase, subunit ChlI;; ATPase family associated with various cellular activities (AAA)	DNA replication licensing factor MCM5 GN=MCM5 OS=Arabidopsis thaliana (Mouse-ear cress) PE=1 SV=1	L	Replication, recombination and repair	Mini-chromosome maintenance [Macleaya cordata]
C01_transcript_16997	2813.84	2872.31	2851.14	734.95	737.28	735.12	254.96	251.14	250.78	--	--	--	--	--	--	--	Pollen proteins Ole e I like	Pollen-specific protein C13 (Precursor) GN=MGS1 OS=Zea mays (Maize) PE=2 SV=1	S	Function unknown	PREDICTED: pollen-specific protein C13-like [Nelumbo nucifera]
C01_transcript_17032	15.48	14.72	13.33	19.91	21.54	21.17	2.5	3.64	1.54	--	--	--	--	--	--	--	--	--	--	--	--
C01_transcript_17060	431.58	425.33	406.39	52.53	59.82	58.5	814.44	994.75	879.85	--	--	Molecular Function: metal ion binding (GO:0046872);;	--	--	--	--	--	Metallothionein-like protein type 3 OS=Musa acuminata (Banana) PE=3 SV=1	S	Function unknown	hypothetical protein BVC80_8961g27 [Macleaya cordata]
C01_transcript_17079	12.5	14.64	12.87	2.69	4.36	2.84	55.03	64.85	60.55	--	--	--	--	--	--	--	--	--	S	Function unknown	hypothetical protein BVC80_8885g21 [Macleaya cordata]
C01_transcript_17146	1.31	1.81	1.48	2.48	1.51	1.65	10.63	11.49	10.62	--	--	Cellular Component: membrane (GO:0016020);; Molecular Function: transmembrane transporter activity (GO:0022857);; Biological Process: transmembrane transport (GO:0055085);;	K03327|6.38279e-23|nnu:104604290|K03327 multidrug resistance protein, MATE family | (RefSeq) protein DETOXIFICATION 33-like	--	[R]	General function prediction only	--	Protein TRANSPARENT TESTA 12 GN=F17J16_80 OS=Arabidopsis thaliana (Mouse-ear cress) PE=2 SV=1	V	Defense mechanisms	PREDICTED: protein DETOXIFICATION 33-like [Nelumbo nucifera]
C01_transcript_17147	0.7	0.77	0.87	3.06	2.89	2.32	1.34	1.43	1.58	[L]	Replication, recombination and repair	--	--	--	[R]	General function prediction only	Reverse transcriptase (RNA-dependent DNA polymerase);; Reverse transcriptase-like;; RNase H;; zinc-binding in reverse transcriptase	Putative ribonuclease H protein At1g65750 GN=At1g65750 OS=Arabidopsis thaliana (Mouse-ear cress) PE=3 SV=1	S	Function unknown	PREDICTED: uncharacterized protein LOC109329402 [Lupinus angustifolius]
C01_transcript_17176	15.04	14.73	15.66	3.45	3.28	3.41	1.54	2.08	1.92	--	--	Molecular Function: actin binding (GO:0003779);;	--	--	[Z]	Cytoskeleton	Calponin homology (CH) domain;; CAMSAP CH domain;; Calponin homology (CH) domain;; Calponin homology (CH) domain	Fimbrin-5 {ECO:0000305} OS=Arabidopsis thaliana (Mouse-ear cress) PE=1 SV=1	Z	Cytoskeleton	PREDICTED: fimbrin-4 [Nelumbo nucifera]
C01_transcript_17213	90.06	79.34	84.47	507.71	522.96	498.16	148.31	168.05	161.11	[G]	Carbohydrate transport and metabolism	Biological Process: polysaccharide catabolic process (GO:0000272);; Cellular Component: chloroplast (GO:0009507);; Molecular Function: beta-amylase activity (GO:0016161);;	--	--	--	--	Glycosyl hydrolase family 14	Beta-amylase GN=BMY1 OS=Glycine max (Soybean) PE=1 SV=3	G	Carbohydrate transport and metabolism	Glycoside hydrolase [Macleaya cordata]
C01_transcript_17224	9.32	13.88	12.71	19.62	16.42	17.06	64.28	60.37	64.78	--	--	--	--	--	--	--	--	--	--	--	--
C01_transcript_17243	4.79	6.6	7.11	80.76	76.67	87.47	24.06	20.09	23.06	--	--	--	--	--	--	--	--	--	--	--	--
C01_transcript_17258	38.92	40.08	36.25	9.62	11.75	12.05	372.26	378.69	369.22	--	--	--	--	--	--	--	--	--	S	Function unknown	PREDICTED: uncharacterized protein LOC104597064 [Nelumbo nucifera]
C01_transcript_17333	31.78	36.81	27.76	7.79	5.72	6.45	209.2	199.17	212.87	--	--	--	--	--	--	--	--	--	S	Function unknown	PREDICTED: uncharacterized protein LOC104597064 [Nelumbo nucifera]
C01_transcript_17334	27.85	28.56	25.66	2.94	3.02	2.56	1.99	1.03	1.49	[G]	Carbohydrate transport and metabolism	Molecular Function: beta-N-acetylhexosaminidase activity (GO:0004563);; Biological Process: carbohydrate metabolic process (GO:0005975);;	K12373|0|nnu:104612173|K12373 hexosaminidase [EC:3.2.1.52] | (RefSeq) beta-hexosaminidase 3-like	Other glycan degradation (ko00511);Amino sugar and nucleotide sugar metabolism (ko00520);Glycosaminoglycan degradation (ko00531);Glycosphingolipid biosynthesis - globo series (ko00603);Glycosphingolipid biosynthesis - ganglio series (ko00604)	[G]	Carbohydrate transport and metabolism	Glycosyl hydrolase family 20, catalytic domain;; beta-acetyl hexosaminidase like;; Glycosyl hydrolase family 20, domain 2	Beta-hexosaminidase 3 (Precursor) GN=F5I14.13 OS=Arabidopsis thaliana (Mouse-ear cress) PE=1 SV=1	G	Carbohydrate transport and metabolism	Glycoside hydrolase family 20 [Macleaya cordata]
C01_transcript_17357	1.73	0.88	2.64	4.06	4.67	4.79	13.24	11.85	11.92	--	--	--	K04706|3.8847e-176|cit:102611381|K04706 E3 SUMO-protein ligase PIAS1 | (RefSeq) E4 SUMO-protein ligase PIAL2	Ubiquitin mediated proteolysis (ko04120)	[K]	Transcription	MIZ/SP-RING zinc finger;; Zinc-finger of the MIZ type in Nse subunit	E3 SUMO-protein ligase SIZ1 GN=OSJNBb0079L11.3 OS=Oryza sativa subsp. japonica (Rice) PE=1 SV=1	S	Function unknown	zinc finger protein [Macleaya cordata]
C01_transcript_17464	1.07	0.95	1.33	2.99	3.36	2.97	10.03	7.52	8.79	--	--	Molecular Function: binding (GO:0005488);;	--	--	[R]	General function prediction only	--	Zinc finger protein MAGPIE {ECO:0000303|PubMed:17785527} OS=Arabidopsis thaliana (Mouse-ear cress) PE=1 SV=1	S	Function unknown	zinc finger protein [Macleaya cordata]
C01_transcript_17516	3.06	2.52	2.53	6.28	5	5.23	21.06	20.56	25.18	[HC]	Coenzyme transport and metabolism;; Energy production and conversion	Molecular Function: monooxygenase activity (GO:0004497);; Biological Process: carotenoid biosynthetic process (GO:0016117);; Molecular Function: oxidoreductase activity, acting on paired donors, with incorporation or reduction of molecular oxygen (GO:0016705);; Biological Process: secondary metabolite biosynthetic process (GO:0044550);; Molecular Function: capsanthin synthase activity (GO:0052727…	K06443|0|vvi:100252133|K06443 lycopene beta-cyclase [EC:5.5.1.19] | (RefSeq) LBCY2; lycopene beta cyclase, chloroplastic	Carotenoid biosynthesis (ko00906)	--	--	Lycopene cyclase protein;; Pyridine nucleotide-disulphide oxidoreductase;; HI0933-like protein;; Pyridine nucleotide-disulphide oxidoreductase;; FAD binding domain	Lycopene beta cyclase, chloroplastic/chromoplastic (Precursor) GN=LCY1 OS=Capsicum annuum (Bell pepper) PE=2 SV=1	I	Lipid transport and metabolism	Lycopene cyclase-type [Macleaya cordata]
C01_transcript_17541	22.41	25.05	21.73	7.4	3.89	8.77	3.16	1.85	3.33	--	--	--	--	--	[S]	Function unknown	--	--	S	Function unknown	CLASP N-terminal domain [Macleaya cordata]
C01_transcript_17584	4.55	4.73	4.06	6.88	5.08	6.21	18.43	18.22	16.15	--	--	--	--	--	--	--	--	Protein TIME FOR COFFEE GN=TIC OS=Arabidopsis thaliana (Mouse-ear cress) PE=1 SV=2	S	Function unknown	hypothetical protein AQUCO_05400077v1 [Aquilegia coerulea]
C01_transcript_17633	2.31	1.31	2.07	2.74	2.37	2.57	17.94	17.36	16.29	--	--	Cellular Component: membrane (GO:0016020);;	--	--	--	--	--	--	S	Function unknown	hypothetical protein BVC80_7493g2 [Macleaya cordata]
C01_transcript_17645	11.8	9.71	9.76	1.47	2.03	1.74	0.62	0.64	0.71	[R]	General function prediction only	Cellular Component: integral component of plasma membrane (GO:0005887);; Biological Process: sodium ion transport (GO:0006814);; Biological Process: plasma membrane pyruvate transport (GO:0006849);; Molecular Function: bile acid:sodium symporter activity (GO:0008508);; Cellular Component: chloroplast thylakoid (GO:0009534);; Cellular Component: chloroplast envelope (GO:0009941);; Molecular Functi…	K03453|1.27525e-118|ath:AT2G26900|K03453 bile acid:Na+ symporter, BASS family | (RefSeq) BASS2; Sodium Bile acid symporter family	--	[P]	Inorganic ion transport and metabolism	Sodium Bile acid symporter family;; SBF-like CPA transporter family (DUF4137);; Sodium Bile acid symporter family	Sodium/pyruvate cotransporter BASS2, chloroplastic (Precursor) GN=F12C20.6 OS=Arabidopsis thaliana (Mouse-ear cress) PE=2 SV=1	S	Function unknown	putative Na+ dependent ileal bile acid transporter [Arabidopsis thaliana]
C01_transcript_17647	227.68	215.36	217.46	19.04	17.04	20.73	8.56	7.2	8.78	[R]	General function prediction only	Biological Process: response to toxic substance (GO:0009636);; Molecular Function: oxidoreductase activity (GO:0016491);; Biological Process: oxidation-reduction process (GO:0055114);;	--	--	[G]	Carbohydrate transport and metabolism	NAD(P)H-binding;; NmrA-like family;; 3-beta hydroxysteroid dehydrogenase/isomerase family	Uncharacterized protein At2g37660, chloroplastic (Precursor) GN=At2g37660 OS=Arabidopsis thaliana (Mouse-ear cress) PE=1 SV=2	GM	Carbohydrate transport and metabolism;; Cell wall/membrane/envelope biogenesis	hypothetical protein BVC80_1835g235 [Macleaya cordata]
C01_transcript_17709	13.48	15.23	14.86	21.23	22.46	21.37	58.3	59.57	60.08	--	--	--	--	--	--	--	PWWP domain	Serine/threonine-protein kinase ATM GN=ATM OS=Arabidopsis thaliana (Mouse-ear cress) PE=2 SV=1	S	Function unknown	PWWP domain [Macleaya cordata]
C01_transcript_17792	13.68	19.1	19.84	3.29	2.86	2.89	1.66	2.34	1.06	--	--	--	--	--	--	--	--	--	--	--	--
C01_transcript_17795	45.11	51.16	56.43	8.69	13.34	14.66	4.81	11.35	2.17	--	--	Biological Process: defense response (GO:0006952);; Biological Process: response to biotic stimulus (GO:0009607);;	--	--	--	--	Pathogenesis-related protein Bet v I family	Pathogenesis-related protein STH-2 GN=STH-2 OS=Solanum tuberosum (Potato) PE=2 SV=1	S	Function unknown	Bet v I domain [Macleaya cordata]
C01_transcript_17798	30.38	28.57	29	7.46	6.73	6.94	3.47	1.94	2.28	[K]	Transcription	--	--	--	--	--	--	Leucine-rich repeat extensin-like protein 4 (Precursor) GN=LRX4 OS=Arabidopsis thaliana (Mouse-ear cress) PE=2 SV=1	S	Function unknown	Leucine-rich repeat-containing N-terminal [Macleaya cordata]
C01_transcript_17801	0.04	0	0.1	3.58	4.64	2.78	54.69	62.44	62.94	--	--	Molecular Function: ion channel activity (GO:0005216);; Cellular Component: integral component of membrane (GO:0016021);; Biological Process: ion transmembrane transport (GO:0034220);;	--	--	[PT]	--	Ion transport protein	Cyclic nucleotide-gated ion channel 4 GN=MDK4.7 OS=Arabidopsis thaliana (Mouse-ear cress) PE=2 SV=2	U	Intracellular trafficking, secretion, and vesicular transport	PREDICTED: cyclic nucleotide-gated ion channel 4 [Ziziphus jujuba]
C01_transcript_17843	10.15	10.77	10.92	13.51	14.47	12.86	47.22	44.61	45.26	[G]	Carbohydrate transport and metabolism	Cellular Component: vacuole (GO:0005773);; Biological Process: carbohydrate metabolic process (GO:0005975);; Molecular Function: mannosylglycoprotein endo-beta-mannosidase activity (GO:0033947);;	K18577|0|nnu:104596494|K18577 mannosylglycoprotein endo-beta-mannosidase [EC:3.2.1.152] | (RefSeq) mannosylglycoprotein endo-beta-mannosidase	--	[G]	Carbohydrate transport and metabolism	Glycosyl hydrolases family 2;; Glycosyl hydrolases family 2, TIM barrel domain	Mannosylglycoprotein endo-beta-mannosidase 42 kDa subunit GN=EBM OS=Lilium longiflorum (Trumpet lily) PE=1 SV=4	G	Carbohydrate transport and metabolism	PREDICTED: mannosylglycoprotein endo-beta-mannosidase [Nelumbo nucifera]
C01_transcript_17850	7.61	7.08	7.34	0.47	0.44	0.44	1.28	1.33	1.48	[U]	Intracellular trafficking, secretion, and vesicular transport	Molecular Function: nucleotide binding (GO:0000166);; Molecular Function: protein serine/threonine kinase activity (GO:0004674);; Biological Process: phosphorylation (GO:0016310);;	--	--	[D]	Cell cycle control, cell division, chromosome partitioning	Protein kinase domain;; Protein tyrosine kinase	Probable serine/threonine-protein kinase At1g09600 GN=At1g09600 OS=Arabidopsis thaliana (Mouse-ear cress) PE=3 SV=1	T	Signal transduction mechanisms	Protein kinase domain [Macleaya cordata]
C01_transcript_17859	98.21	98.85	93.49	23.75	22.82	24.76	13.17	12.3	12.36	[G]	Carbohydrate transport and metabolism	Molecular Function: transketolase activity (GO:0004802);; Biological Process: metabolic process (GO:0008152);;	K00615|0|bvg:104888662|K00615 transketolase [EC:2.2.1.1] | (RefSeq) transketolase, chloroplastic	Pentose phosphate pathway (ko00030);Carbon fixation in photosynthetic organisms (ko00710);Carbon metabolism (ko01200);Biosynthesis of amino acids (ko01230)	[G]	Carbohydrate transport and metabolism	Transketolase, thiamine diphosphate binding domain;; Transketolase, pyrimidine binding domain;; Transketolase, C-terminal domain	Transketolase, chloroplastic (Fragment) GN=TKT3 OS=Craterostigma plantagineum (Blue gem) PE=1 SV=1	G	Carbohydrate transport and metabolism	Transketolase [Macleaya cordata]
C01_transcript_17904	90.46	89.12	90.74	20.09	21.4	22.09	8.28	8.19	6.62	--	--	Cellular Component: extracellular space (GO:0005615);;	--	--	--	--	--	Pollen-specific protein C13 (Precursor) GN=MGS1 OS=Zea mays (Maize) PE=2 SV=1	S	Function unknown	hypothetical protein CISIN_1g031458mg [Citrus sinensis]
C01_transcript_17923	53.03	50.39	47.76	14.74	15.23	11.81	5.99	5.73	5	[D]	Cell cycle control, cell division, chromosome partitioning	Molecular Function: glycogen (starch) synthase activity (GO:0004373);; Molecular Function: starch binding (GO:2001070);;	--	--	--	--	Starch/carbohydrate-binding module (family 53);; Starch synthase catalytic domain;; Glycosyltransferase Family 4;; Glycosyl transferase 4-like domain	Soluble starch synthase 3, chloroplastic/amyloplastic (Precursor) GN=SS3 OS=Solanum tuberosum (Potato) PE=1 SV=1	G	Carbohydrate transport and metabolism	Glycosyl transferase [Macleaya cordata]
C01_transcript_17931	13.54	16.75	16.52	3.95	4.35	3.96	1.88	2.21	1.9	--	--	Molecular Function: transcription factor activity, sequence-specific DNA binding (GO:0003700);; Cellular Component: nucleus (GO:0005634);; Biological Process: regulation of transcription, DNA-templated (GO:0006355);; Biological Process: response to ethylene (GO:0009723);; Biological Process: response to abscisic acid (GO:0009737);; Biological Process: salicylic acid mediated signaling pathway (GO…	K14494|0|nnu:104592329|K14494 DELLA protein | (RefSeq) DELLA protein SLR1-like	Plant hormone signal transduction (ko04075)	--	--	GRAS domain family;; Transcriptional regulator DELLA protein N terminal	DELLA protein GAI GN=F10B6.34 OS=Arabidopsis thaliana (Mouse-ear cress) PE=1 SV=1	K	Transcription	Transcription factor GRAS [Macleaya cordata]
C01_transcript_17954	3.9	5.19	4.07	7.48	6.5	6.7	22.74	18.94	20.75	--	--	--	K14486|0|nnu:104590115|K14486 auxin response factor | (RefSeq) auxin response factor 5-like	Plant hormone signal transduction (ko04075)	--	--	AUX/IAA family;; Auxin response factor;; B3 DNA binding domain;; Auxin response factor	Auxin response factor 5 GN=F6F9.10 OS=Arabidopsis thaliana (Mouse-ear cress) PE=1 SV=3	K	Transcription	AUX/IAA protein [Macleaya cordata]
C01_transcript_17978	29.51	36.19	31.2	314.47	308.18	382.94	1970.74	2088.03	2036.22	[G]	Carbohydrate transport and metabolism	Biological Process: polysaccharide catabolic process (GO:0000272);; Molecular Function: beta-amylase activity (GO:0016161);;	--	--	--	--	Glycosyl hydrolase family 14;; Glycosyl hydrolase family 14	Beta-amylase GN=BMY1 OS=Vigna unguiculata (Cowpea) PE=2 SV=1	G	Carbohydrate transport and metabolism	Glycoside hydrolase [Macleaya cordata]
C01_transcript_17990	14.04	11.56	13.95	4.13	2.47	3.4	1.21	1.65	1.54	--	--	Molecular Function: microtubule motor activity (GO:0003777);; Molecular Function: ATP binding (GO:0005524);; Cellular Component: kinesin complex (GO:0005871);; Cellular Component: microtubule (GO:0005874);; Biological Process: microtubule-based movement (GO:0007018);; Molecular Function: microtubule binding (GO:0008017);; Molecular Function: ATPase activity (GO:0016887);;	K10405|0|nnu:104604933|K10405 kinesin family member C1 | (RefSeq) kinesin-like protein KIN-14C	--	[Z]	Cytoskeleton	Kinesin motor domain;; Microtubule binding	Kinesin-1 GN=F7J7.210 OS=Arabidopsis thaliana (Mouse-ear cress) PE=2 SV=1	Z	Cytoskeleton	Kinesin [Macleaya cordata]
C01_transcript_18063	16.37	15.29	14.51	4.34	4.4	4.33	1.72	2.24	2.37	--	--	--	--	--	--	--	Helix-loop-helix DNA-binding domain	Transcription factor bHLH49 GN=T6L1.10 OS=Arabidopsis thaliana (Mouse-ear cress) PE=1 SV=1	K	Transcription	Myc-type [Macleaya cordata]
C01_transcript_18064	50.79	51	50.05	8.64	8.12	7.97	4.23	2.76	2.96	--	--	Cellular Component: endosome (GO:0005768);; Cellular Component: trans-Golgi network (GO:0005802);; Biological Process: protein glycosylation (GO:0006486);; Cellular Component: integral component of membrane (GO:0016021);; Biological Process: cell wall pectin biosynthetic process (GO:0052325);; Molecular Function: arabinosyltransferase activity (GO:0052636);; Biological Process: root hair cell dev…	K20784|0|nnu:104603944|K20784 arabinosyltransferase [EC:2.4.2.-] | (RefSeq) arabinosyltransferase XEG113	--	--	--	Nucleotide-diphospho-sugar transferase	--	S	Function unknown	Reticulon [Macleaya cordata]
C01_transcript_18068	161.04	159.8	152.48	44.99	42.81	43.57	25.22	25.17	27.48	[G]	Carbohydrate transport and metabolism	Molecular Function: phosphoglycerate kinase activity (GO:0004618);; Molecular Function: ATP binding (GO:0005524);; Cellular Component: nucleus (GO:0005634);; Cellular Component: vacuolar membrane (GO:0005774);; Cellular Component: cytosol (GO:0005829);; Cellular Component: plasma membrane (GO:0005886);; Biological Process: glycolytic process (GO:0006096);; Cellular Component: plasmodesma (GO:0009…	K00927|0|vvi:100244419|K00927 phosphoglycerate kinase [EC:2.7.2.3] | (RefSeq) phosphoglycerate kinase, cytosolic-like	Glycolysis / Gluconeogenesis (ko00010);Carbon fixation in photosynthetic organisms (ko00710);Carbon metabolism (ko01200);Biosynthesis of amino acids (ko01230)	[G]	Carbohydrate transport and metabolism	Phosphoglycerate kinase;; Phosphoglycerate kinase	Phosphoglycerate kinase 1, chloroplastic (Precursor) GN=PGK1 OS=Arabidopsis thaliana (Mouse-ear cress) PE=1 SV=1	G	Carbohydrate transport and metabolism	PREDICTED: phosphoglycerate kinase, cytosolic [Juglans regia]
C01_transcript_18080	4.08	3.99	3.62	0.99	0.36	0.89	12.41	10.79	10.3	[Q]	Secondary metabolites biosynthesis, transport and catabolism	Molecular Function: oxidoreductase activity, acting on single donors with incorporation of molecular oxygen, incorporation of two atoms of oxygen (GO:0016702);; Biological Process: oxidation-reduction process (GO:0055114);;	K17912|0|tcc:TCM_005633|K17912 9-cis-beta-carotene 9',10'-cleaving dioxygenase [EC:1.13.11.68] | (RefSeq) Carotenoid cleavage dioxygenase 7 isoform 2	Carotenoid biosynthesis (ko00906)	[Q]	Secondary metabolites biosynthesis, transport and catabolism	Retinal pigment epithelial membrane protein	Carotenoid cleavage dioxygenase 7, chloroplastic (Precursor) GN=T14P1.21 OS=Arabidopsis thaliana (Mouse-ear cress) PE=1 SV=1	Q	Secondary metabolites biosynthesis, transport and catabolism	hypothetical protein AQUCO_03700073v1 [Aquilegia coerulea]
C01_transcript_18139	4.52	5.25	4.83	2.43	2.92	2.94	0.97	1.44	1.22	--	--	Cellular Component: Golgi membrane (GO:0000139);; Cellular Component: integral component of membrane (GO:0016021);; Biological Process: pectin biosynthetic process (GO:0045489);; Molecular Function: polygalacturonate 4-alpha-galacturonosyltransferase activity (GO:0047262);; Biological Process: cell wall organization (GO:0071555);;	K20867|0|nnu:104598000|K20867 galacturonosyltransferase 12/13/14/15 [EC:2.4.1.-] | (RefSeq) probable galacturonosyltransferase 14	Starch and sucrose metabolism (ko00500);Amino sugar and nucleotide sugar metabolism (ko00520)	--	--	Glycosyl transferase family 8	Probable galacturonosyltransferase 14 GN=GAUT14 OS=Arabidopsis thaliana (Mouse-ear cress) PE=2 SV=1	G	Carbohydrate transport and metabolism	Glycosyl transferase [Macleaya cordata]
C01_transcript_18159	0.73	1.27	0.96	1.28	1.26	1.14	6.34	6.07	8.04	--	--	Biological Process: protein folding (GO:0006457);; Biological Process: protein transport (GO:0015031);;	--	--	[Q]	Secondary metabolites biosynthesis, transport and catabolism	--	ABC transporter B family member 10 GN=F20B24.12 OS=Arabidopsis thaliana (Mouse-ear cress) PE=1 SV=2	V	Defense mechanisms	PREDICTED: trigger factor-like protein TIG, Chloroplastic [Nelumbo nucifera]
C01_transcript_18313	50.34	47.79	45.83	8.36	9.57	8.54	0.86	1.24	2.1	--	--	--	--	--	--	--	--	--	--	--	--
C01_transcript_18330	32.75	36.18	35.22	7.17	8.2	8.41	0.69	0.71	0.83	--	--	--	--	--	--	--	--	--	--	--	--
C01_transcript_18393	7.57	8.66	8.75	29.58	28.41	30.59	0.68	0.71	0.81	--	--	Molecular Function: binding (GO:0005488);;	--	--	[R]	General function prediction only	zinc-binding in reverse transcriptase;; Reverse transcriptase (RNA-dependent DNA polymerase)	Putative ribonuclease H protein At1g65750 GN=At1g65750 OS=Arabidopsis thaliana (Mouse-ear cress) PE=3 SV=1	S	Function unknown	hypothetical protein VITISV_018875 [Vitis vinifera]
C01_transcript_18480	0.38	0.43	0.23	2.54	2.74	2.06	14.37	14.95	16.04	--	--	--	K09284|9.41069e-107|vvi:100268051|K09284 AP2-like factor, euAP2 lineage | (RefSeq) AP2; transcription factor APETALA2	--	--	--	AP2 domain	Floral homeotic protein APETALA 2 GN=AP2 OS=Arabidopsis thaliana (Mouse-ear cress) PE=1 SV=1	K	Transcription	AP2/ERF domain [Macleaya cordata]
C01_transcript_18549	32.72	37.26	34.41	1.91	2.35	1.53	0.44	0.45	0.74	[G]	Carbohydrate transport and metabolism	Molecular Function: hydrolase activity, hydrolyzing O-glycosyl compounds (GO:0004553);; Biological Process: carbohydrate metabolic process (GO:0005975);;	K01193|0|nnu:104600692|K01193 beta-fructofuranosidase [EC:3.2.1.26] | (RefSeq) beta-fructofuranosidase, insoluble isoenzyme CWINV1	Galactose metabolism (ko00052);Starch and sucrose metabolism (ko00500)	[G]	Carbohydrate transport and metabolism	Glycosyl hydrolases family 32 N-terminal domain;; Glycosyl hydrolases family 32 C terminal;; Glycosyl hydrolases family 32 C terminal	Beta-fructofuranosidase, insoluble isoenzyme CWINV1 (Precursor) GN=MMM17.26 OS=Arabidopsis thaliana (Mouse-ear cress) PE=1 SV=1	G	Carbohydrate transport and metabolism	Glycoside hydrolase [Macleaya cordata]
C01_transcript_18556	4	7.6	5.7	8.06	6.74	6.24	17.07	21.39	18.41	--	--	--	--	--	--	--	--	Poly [ADP-ribose] polymerase 2-A OS=Oryza sativa subsp. japonica (Rice) PE=3 SV=2	--	--	--
C01_transcript_18628	77.69	77.27	76.59	19.12	19.9	17.4	11.62	11.88	12.56	[I]	Lipid transport and metabolism	Biological Process: metabolic process (GO:0008152);; Molecular Function: transferase activity, transferring acyl groups other than amino-acyl groups (GO:0016747);;	K00626|0|nnu:104594265|K00626 acetyl-CoA C-acetyltransferase [EC:2.3.1.9] | (RefSeq) acetyl-CoA acetyltransferase, cytosolic 1	Fatty acid degradation (ko00071);Synthesis and degradation of ketone bodies (ko00072);Valine, leucine and isoleucine degradation (ko00280);Lysine degradation (ko00310);Tryptophan metabolism (ko00380);Pyruvate metabolism (ko00620);Glyoxylate and dicarboxylate metabolism (ko00630);Propanoate metabolism (ko00640);Butanoate metabolism (ko00650);Terpenoid backbone biosynthesis (ko00900);Carbon metabol…	[I]	Lipid transport and metabolism	Thiolase, N-terminal domain;; Thiolase, C-terminal domain;; Beta-ketoacyl synthase, N-terminal domain	Acetyl-CoA acetyltransferase, cytosolic 1 GN=MIF21.12 OS=Arabidopsis thaliana (Mouse-ear cress) PE=2 SV=1	I	Lipid transport and metabolism	Thiolase [Macleaya cordata]
C01_transcript_18675	4.39	5.27	6.22	15.81	14.11	15.46	78.61	78.69	82.02	[S]	Function unknown	--	--	--	--	--	IQ calmodulin-binding motif	--	S	Function unknown	hypothetical protein AQUCO_00400055v1 [Aquilegia coerulea]
C01_transcript_18695	3.91	4.44	3.86	5.42	5.94	4.56	19.08	19.36	21.13	[I]	Lipid transport and metabolism	Cellular Component: ruffle membrane (GO:0032587);; Molecular Function: phosphatidylinositol binding (GO:0035091);; Molecular Function: metal ion binding (GO:0046872);; Biological Process: regulation of ruffle assembly (GO:1900027);;	K20523|0|nnu:104586578|K20523 SH3 domain-containing YSC84-like protein 1 | (RefSeq) uncharacterized LOC104586578	--	[S]	Function unknown	FYVE zinc finger;; Las17-binding protein actin regulator	1-phosphatidylinositol-3-phosphate 5-kinase FAB1B GN=FAB1B OS=Arabidopsis thaliana (Mouse-ear cress) PE=2 SV=1	S	Function unknown	PREDICTED: uncharacterized protein LOC104586578 [Nelumbo nucifera]
C01_transcript_18705	0.51	0.95	1.06	284.7	254.98	274.32	30.4	48.47	27.96	--	--	Biological Process: polysaccharide catabolic process (GO:0000272);; Molecular Function: beta-amylase activity (GO:0016161);;	--	--	--	--	--	Beta-amylase GN=BMY1 OS=Glycine max (Soybean) PE=1 SV=3	G	Carbohydrate transport and metabolism	Glycoside hydrolase [Macleaya cordata]
C01_transcript_18752	767.41	785.61	758.05	58.17	55.68	62.18	178.51	174.88	182.67	--	--	--	--	--	--	--	Plastocyanin-like domain	Umecyanin OS=Armoracia rusticana (Horseradish) PE=1 SV=1	S	Function unknown	hypothetical protein AQUCO_00600023v1 [Aquilegia coerulea]
C01_transcript_18758	11.4	11.49	11.23	21.72	23.79	21.97	0	0.23	0	[G]	Carbohydrate transport and metabolism	Cellular Component: integral component of plasma membrane (GO:0005887);; Biological Process: water transport (GO:0006833);; Cellular Component: plant-type vacuole membrane (GO:0009705);; Biological Process: cellular water homeostasis (GO:0009992);; Molecular Function: water channel activity (GO:0015250);; Molecular Function: glycerol channel activity (GO:0015254);; Biological Process: glycerol tr…	K09873|1.33898e-124|nnu:104592112|K09873 aquaporin TIP | (RefSeq) aquaporin TIP4-1	--	[G]	Carbohydrate transport and metabolism	Major intrinsic protein	Aquaporin TIP4-1, N-terminally processed GN=TIP4-1 OS=Arabidopsis thaliana (Mouse-ear cress) PE=2 SV=1	G	Carbohydrate transport and metabolism	Major intrinsic protein [Macleaya cordata]
C01_transcript_18769	8.53	8.37	9.03	19.24	16.68	17.09	84.33	87.04	88.52	[KL]	Transcription;; Replication, recombination and repair	Molecular Function: DNA binding (GO:0003677);; Molecular Function: ATP binding (GO:0005524);; Cellular Component: NURF complex (GO:0016589);; Molecular Function: ATPase activity (GO:0016887);; Molecular Function: nucleosome binding (GO:0031491);; Biological Process: ATP-dependent chromatin remodeling (GO:0043044);;	K11654|0|nnu:104586145|K11654 SWI/SNF-related matrix-associated actin-dependent regulator of chromatin subfamily A member 5 [EC:3.6.4.-] | (RefSeq) ISWI chromatin-remodeling complex ATPase CHR11-like	--	[K]	Transcription	SNF2 family N-terminal domain;; Helicase conserved C-terminal domain;; Type III restriction enzyme, res subunit;; SLIDE;; HAND	Putative chromatin-remodeling complex ATPase chain GN=At3g06400 OS=Arabidopsis thaliana (Mouse-ear cress) PE=2 SV=3	L	Replication, recombination and repair	SNF2-related [Macleaya cordata]
C01_transcript_18776	51	55.2	53.73	10.49	9.26	8.75	2.88	2.97	2.99	[I]	Lipid transport and metabolism	Biological Process: lipid metabolic process (GO:0006629);; Molecular Function: glycerophosphodiester phosphodiesterase activity (GO:0008889);; Cellular Component: integral component of membrane (GO:0016021);;	--	--	[C]	Energy production and conversion	Glycerophosphoryl diester phosphodiesterase family	Glycerophosphodiester phosphodiesterase GDPDL4 {ECO:0000305} (Precursor) GN=MTE17.19 OS=Arabidopsis thaliana (Mouse-ear cress) PE=1 SV=1	C	Energy production and conversion	Glycerophosphoryl diester phosphodiesterase [Macleaya cordata]
C01_transcript_18852	3.64	3.33	3.13	5.23	3.77	4.27	0	0	0	--	--	--	K09422|8.56822e-115|nnu:104591477|K09422 myb proto-oncogene protein, plant | (RefSeq) myb-related protein Hv33-like	--	[K]	Transcription	Myb-like DNA-binding domain;; Myb-like DNA-binding domain	Transcription factor MYB86 GN=F21E10.4 OS=Arabidopsis thaliana (Mouse-ear cress) PE=2 SV=1	K	Transcription	SANT/Myb domain [Macleaya cordata]
C01_transcript_18867	36.14	33.95	34.1	57.07	59.46	61.52	241.53	227.5	241.32	--	--	--	K11982|1.78474e-86|pmum:103321233|K11982 E3 ubiquitin-protein ligase RNF115/126 [EC:2.3.2.27] | (RefSeq) E3 ubiquitin-protein ligase CIP8	--	[O]	Posttranslational modification, protein turnover, chaperones	Ring finger domain;; Zinc finger, C3HC4 type (RING finger);; RING-like zinc finger;; zinc-ribbon;; RING-type zinc-finger;; Zinc finger, C3HC4 type (RING finger)	E3 ubiquitin-protein ligase CIP8 GN=CIP8 OS=Arabidopsis thaliana (Mouse-ear cress) PE=1 SV=1	O	Posttranslational modification, protein turnover, chaperones	zinc finger protein [Macleaya cordata]
C01_transcript_18911	81.69	80.04	77.78	15.97	15.36	15.27	8.66	10.03	10.49	[C]	Energy production and conversion	Molecular Function: electron carrier activity (GO:0009055);; Cellular Component: integral component of membrane (GO:0016021);; Molecular Function: heme binding (GO:0020037);;	K00413|0|vvi:100250724|K00413 ubiquinol-cytochrome c reductase cytochrome c1 subunit | (RefSeq) cytochrome c1-2, heme protein, mitochondrial	Oxidative phosphorylation (ko00190)	[C]	Energy production and conversion	Cytochrome C1 family	Cytochrome c1-1, heme protein, mitochondrial (Precursor) GN=CYCL OS=Solanum tuberosum (Potato) PE=2 SV=1	C	Energy production and conversion	Cytochrome c1 [Macleaya cordata]
C01_transcript_18936	3.04	2.37	3.3	5.33	4.94	5.27	0.22	0.61	0.24	--	--	Molecular Function: transferase activity (GO:0016740);;	K13495|1.74083e-163|vvi:100262460|K13495 cis-zeatin O-glucosyltransferase [EC:2.4.1.215] | (RefSeq) zeatin O-glucosyltransferase-like	Zeatin biosynthesis (ko00908)	[GC]	--	UDP-glucoronosyl and UDP-glucosyl transferase	Zeatin O-glucosyltransferase GN=ZOG1 OS=Phaseolus lunatus (Lima bean) PE=2 SV=1	S	Function unknown	hypothetical protein AQUCO_01400739v1 [Aquilegia coerulea]
C01_transcript_18991	36.31	33.56	34.78	6.55	4.29	5.28	1.35	1.04	0.9	[S]	Function unknown	Molecular Function: phosphoric diester hydrolase activity (GO:0008081);;	--	--	[C]	Energy production and conversion	Glycerophosphoryl diester phosphodiesterase family	Glycerophosphodiester phosphodiesterase GDPDL4 {ECO:0000305} (Precursor) GN=MTE17.19 OS=Arabidopsis thaliana (Mouse-ear cress) PE=1 SV=1	C	Energy production and conversion	Glycerophosphoryl diester phosphodiesterase [Macleaya cordata]
C01_transcript_19086	9.15	9.12	9.83	2.75	1.59	2.22	0.7	0.45	0.77	[QV]	Secondary metabolites biosynthesis, transport and catabolism;; Defense mechanisms	Molecular Function: iron ion binding (GO:0005506);; Cellular Component: integral component of membrane (GO:0016021);; Molecular Function: oxidoreductase activity, acting on paired donors, with incorporation or reduction of molecular oxygen, NAD(P)H as one donor, and incorporation of one atom of oxygen (GO:0016709);; Molecular Function: heme binding (GO:0020037);; Biological Process: secondary met…	--	--	[Q]	Secondary metabolites biosynthesis, transport and catabolism	Cytochrome P450	Flavonoid 3&apos;-monooxygenase GN=CYP75B2 OS=Petunia hybrida (Petunia) PE=2 SV=1	Q	Secondary metabolites biosynthesis, transport and catabolism	Cytochrome P450 [Macleaya cordata]
C01_transcript_19094	72.61	68.34	80.32	25.64	20.19	20.46	6.72	6.37	13.9	[K]	Transcription	Molecular Function: RNA polymerase I activity (GO:0001054);; Molecular Function: RNA polymerase II activity (GO:0001055);; Molecular Function: RNA polymerase III activity (GO:0001056);; Molecular Function: DNA binding (GO:0003677);; Cellular Component: DNA-directed RNA polymerase II, core complex (GO:0005665);; Cellular Component: DNA-directed RNA polymerase III complex (GO:0005666);; Cellular Co…	K03007|6.45944e-45|tcc:TCM_010409|K03007 DNA-directed RNA polymerases I, II, and III subunit RPABC5 | (RefSeq) RNA polymerases N / 8 kDa subunit	Purine metabolism (ko00230);Pyrimidine metabolism (ko00240);RNA polymerase (ko03020)	[K]	Transcription	RNA polymerases N / 8 kDa subunit	DNA-directed RNA polymerase subunit 10-like protein GN=NRPB10L OS=Arabidopsis thaliana (Mouse-ear cress) PE=3 SV=1	K	Transcription	RNA polymerases N / 8 kDa subunit [Theobroma cacao]
C01_transcript_19141	39.49	43.84	40.57	5.92	5.99	7.25	3.52	3.11	2.84	[R]	General function prediction only	Cellular Component: integral component of plasma membrane (GO:0005887);; Biological Process: sodium ion transport (GO:0006814);; Biological Process: plasma membrane pyruvate transport (GO:0006849);; Molecular Function: bile acid:sodium symporter activity (GO:0008508);; Cellular Component: chloroplast thylakoid (GO:0009534);; Cellular Component: chloroplast envelope (GO:0009941);; Molecular Functi…	K03453|0|nnu:104592314|K03453 bile acid:Na+ symporter, BASS family | (RefSeq) sodium/pyruvate cotransporter BASS2, chloroplastic-like	--	[P]	Inorganic ion transport and metabolism	Sodium Bile acid symporter family;; SBF-like CPA transporter family (DUF4137)	Sodium/pyruvate cotransporter BASS2, chloroplastic (Precursor) GN=F12C20.6 OS=Arabidopsis thaliana (Mouse-ear cress) PE=2 SV=1	S	Function unknown	Bile acid:sodium symporter [Macleaya cordata]
C01_transcript_19167	5.99	6.31	7.09	8.88	8.62	8.95	26.34	25.79	29.36	[TK]	Signal transduction mechanisms;; Transcription	Biological Process: transcription, DNA-templated (GO:0006351);; Biological Process: signal transduction (GO:0007165);;	K14491|0|nnu:104610687|K14491 two-component response regulator ARR-B family | (RefSeq) two-component response regulator ORR24-like	Plant hormone signal transduction (ko04075)	[K]	Transcription	Response regulator receiver domain;; Myb-like DNA-binding domain;; Response regulator receiver domain	Two-component response regulator ARR12 GN=ARR12 OS=Arabidopsis thaliana (Mouse-ear cress) PE=2 SV=2	T	Signal transduction mechanisms	SANT/Myb domain [Macleaya cordata]
C01_transcript_19184	37.77	36.72	37.61	11.15	10.61	11.28	6.3	5.28	6.39	[E]	Amino acid transport and metabolism	Biological Process: histidine biosynthetic process (GO:0000105);; Molecular Function: histidinol dehydrogenase activity (GO:0004399);; Molecular Function: zinc ion binding (GO:0008270);; Biological Process: pollen development (GO:0009555);; Cellular Component: chloroplast stroma (GO:0009570);; Molecular Function: NAD binding (GO:0051287);; Biological Process: oxidation-reduction process (GO:00551…	K00013|0|vvi:100253086|K00013 histidinol dehydrogenase [EC:1.1.1.23] | (RefSeq) histidinol dehydrogenase, chloroplastic	Histidine metabolism (ko00340);Biosynthesis of amino acids (ko01230)	[E]	Amino acid transport and metabolism	Histidinol dehydrogenase	Histidinol dehydrogenase, chloroplastic (Precursor) GN=P0702F03.3 OS=Oryza sativa subsp. japonica (Rice) PE=2 SV=1	E	Amino acid transport and metabolism	hypothetical protein AQUCO_01300383v1 [Aquilegia coerulea]
C01_transcript_19204	0.79	0.36	0.69	1.12	1.41	1.15	3.88	3.15	4.39	--	--	Molecular Function: RNA polymerase II regulatory region sequence-specific DNA binding (GO:0000977);; Molecular Function: RNA polymerase II transcription factor binding (GO:0001085);; Molecular Function: transcriptional activator activity, RNA polymerase II transcription regulatory region sequence-specific binding (GO:0001228);; Molecular Function: chromatin binding (GO:0003682);; Cellular Compone…	--	--	[K]	Transcription	GATA zinc finger	GATA transcription factor 4 GN=GATA4 OS=Arabidopsis thaliana (Mouse-ear cress) PE=2 SV=1	K	Transcription	PREDICTED: GATA transcription factor 4-like [Nelumbo nucifera]
C01_transcript_19246	2.15	1.47	1.74	0.4	0.56	0.58	0.04	0.16	0.02	--	--	Molecular Function: binding (GO:0005488);; Biological Process: nucleobase-containing compound metabolic process (GO:0006139);; Biological Process: cellular macromolecule metabolic process (GO:0044260);;	--	--	[R]	General function prediction only	Reverse transcriptase (RNA-dependent DNA polymerase);; zinc-binding in reverse transcriptase	Putative ribonuclease H protein At1g65750 GN=At1g65750 OS=Arabidopsis thaliana (Mouse-ear cress) PE=3 SV=1	S	Function unknown	hypothetical protein VITISV_040070 [Vitis vinifera]
C01_transcript_19251	56.47	54.75	56.82	7.53	10.09	11.47	4.19	5.41	4.2	[C]	Energy production and conversion	Molecular Function: NADPH dehydrogenase activity (GO:0003959);; Cellular Component: intracellular (GO:0005622);; Molecular Function: FMN binding (GO:0010181);; Biological Process: oxidation-reduction process (GO:0055114);;	K05894|4.33199e-154|pop:POPTR_0022s00360g|K05894 12-oxophytodienoic acid reductase [EC:1.3.1.42] | (RefSeq) hypothetical protein	alpha-Linolenic acid metabolism (ko00592)	[CR]	--	NADH:flavin oxidoreductase / NADH oxidase family;; NADH:flavin oxidoreductase / NADH oxidase family	Putative 12-oxophytodienoate reductase 11 GN=OPR11 OS=Oryza sativa subsp. japonica (Rice) PE=2 SV=1	C	Energy production and conversion	hypothetical protein POPTR_003G004600v3 [Populus trichocarpa]
C01_transcript_19258	38.74	33.88	33.92	4.84	5.44	5.73	2.53	3.88	3.42	[P]	Inorganic ion transport and metabolism	Molecular Function: carbonate dehydratase activity (GO:0004089);; Molecular Function: zinc ion binding (GO:0008270);; Biological Process: carbon utilization (GO:0015976);;	K01673|5.72037e-58|nnu:104593197|K01673 carbonic anhydrase [EC:4.2.1.1] | (RefSeq) carbonic anhydrase 2-like	Nitrogen metabolism (ko00910)	[P]	Inorganic ion transport and metabolism	Carbonic anhydrase;; Carbonic anhydrase	Carbonic anhydrase, chloroplastic (Precursor) OS=Nicotiana tabacum (Common tobacco) PE=2 SV=1	P	Inorganic ion transport and metabolism	Carbonic anhydrase [Macleaya cordata]
C01_transcript_19281	16.26	15.44	16.66	3.08	2.92	3.65	0.58	0.8	0.55	[K]	Transcription	Molecular Function: protein serine/threonine kinase activity (GO:0004674);; Molecular Function: ATP binding (GO:0005524);; Biological Process: protein phosphorylation (GO:0006468);; Cellular Component: integral component of membrane (GO:0016021);;	--	--	--	--	Protein kinase domain;; Protein tyrosine kinase;; Leucine rich repeat;; Leucine Rich repeats (2 copies);; Leucine Rich Repeat;; Leucine Rich repeat	Probably inactive leucine-rich repeat receptor-like protein kinase At3g28040 (Precursor) GN=At3g28040 OS=Arabidopsis thaliana (Mouse-ear cress) PE=2 SV=1	S	Function unknown	Protein kinase domain [Macleaya cordata]
C01_transcript_19285	29.65	28.84	28.56	5.82	4.61	4.27	0.52	0.68	0.73	--	--	--	--	--	--	--	--	GDSL esterase/lipase At3g26430 (Precursor) GN=At3g26430 OS=Arabidopsis thaliana (Mouse-ear cress) PE=2 SV=1	S	Function unknown	hypothetical protein AQUCO_01100481v1 [Aquilegia coerulea]
C01_transcript_19297	8.03	7.57	7.61	9.35	10.98	8	40.57	41.83	44.67	--	--	Biological Process: mitotic spindle assembly checkpoint (GO:0007094);;	--	--	[D]	Cell cycle control, cell division, chromosome partitioning	Mad3/BUB1 homology region 1	(S)-tetrahydroprotoberberine N-methyltransferase OS=Eschscholzia californica (California poppy) PE=1 SV=1	T	Signal transduction mechanisms	mitotic spindle checkpoint protein BUBR1-like [Hevea brasiliensis]
C01_transcript_19386	3.86	7.38	5.6	59.5	62.16	63.39	26.75	29.55	27.6	[G]	Carbohydrate transport and metabolism	Biological Process: polysaccharide catabolic process (GO:0000272);; Cellular Component: chloroplast (GO:0009507);; Molecular Function: beta-amylase activity (GO:0016161);;	--	--	--	--	Glycosyl hydrolase family 14	Beta-amylase GN=BMY1 OS=Glycine max (Soybean) PE=1 SV=3	G	Carbohydrate transport and metabolism	Glycoside hydrolase [Macleaya cordata]
C01_transcript_19390	12.86	13.72	12.65	1.58	0.93	0.93	0.1	0.24	0.14	--	--	Molecular Function: structural constituent of ribosome (GO:0003735);; Biological Process: translation (GO:0006412);; Biological Process: transport (GO:0006810);; Cellular Component: integral component of membrane (GO:0016021);;	K15102|6.84171e-126|pper:PRUPE_ppa007340mg|K15102 solute carrier family 25 (mitochondrial phosphate transporter), member 3 | (RefSeq) hypothetical protein	--	[C]	Energy production and conversion	Mitochondrial carrier protein	Mitochondrial phosphate carrier protein 2, mitochondrial (Precursor) GN=T21J18_120 OS=Arabidopsis thaliana (Mouse-ear cress) PE=2 SV=1	S	Function unknown	Mitochondrial substrate/solute carrier [Macleaya cordata]
C01_transcript_19409	24.23	25.59	23.54	3.38	3.37	3.17	1.54	2.03	1.91	[F]	Nucleotide transport and metabolism	Molecular Function: ribonucleoside-diphosphate reductase activity, thioredoxin disulfide as acceptor (GO:0004748);; Molecular Function: ATP binding (GO:0005524);; Cellular Component: ribonucleoside-diphosphate reductase complex (GO:0005971);; Biological Process: DNA replication (GO:0006260);; Biological Process: deoxyribonucleotide biosynthetic process (GO:0009263);; Biological Process: oxidation…	--	--	[F]	Nucleotide transport and metabolism	Ribonucleotide reductase, barrel domain;; Ribonucleotide reductase, all-alpha domain	Ribonucleoside-diphosphate reductase large subunit {ECO:0000303|PubMed:10542051} OS=Arabidopsis thaliana (Mouse-ear cress) PE=1 SV=1	F	Nucleotide transport and metabolism	Ribonucleotide reductase large subunit [Macleaya cordata]
C01_transcript_19505	69.34	68.4	78.9	125.07	126.02	106.6	19.73	12.66	26.45	--	--	--	--	--	--	--	--	--	--	--	--
C01_transcript_19511	4.5	6.17	5.9	0.27	0.14	0.07	13.47	12.57	12.45	[V]	Defense mechanisms	Molecular Function: ATP binding (GO:0005524);; Cellular Component: plasma membrane (GO:0005886);; Biological Process: drug transmembrane transport (GO:0006855);; Biological Process: regulation of cell size (GO:0008361);; Molecular Function: xenobiotic-transporting ATPase activity (GO:0008559);; Biological Process: response to blue light (GO:0009637);; Biological Process: photomorphogenesis (GO:00…	K05658|0|nnu:104597187|K05658 ATP-binding cassette, subfamily B (MDR/TAP), member 1 [EC:3.6.3.44] | (RefSeq) ABC transporter B family member 19	ABC transporters (ko02010)	[Q]	Secondary metabolites biosynthesis, transport and catabolism	ABC transporter transmembrane region;; ABC transporter;; RecF/RecN/SMC N terminal domain;; AAA ATPase domain;; AAA domain;; Zeta toxin;; Predicted ATPase of the ABC class	ABC transporter B family member 19 GN=MLD15.2 OS=Arabidopsis thaliana (Mouse-ear cress) PE=1 SV=1	V	Defense mechanisms	ABC transporter [Macleaya cordata]
C01_transcript_19554	22.95	17.55	18.62	35.35	36.72	34.36	2.56	1.86	1.92	--	--	--	--	--	--	--	--	--	--	--	hypothetical protein BVC80_1753g22 [Macleaya cordata]
C01_transcript_19567	37.24	37.38	36.9	47.53	48.9	49.3	295.52	278.79	287.45	--	--	--	K09562|1.97456e-82|sly:101253115|K09562 hsp70-interacting protein | (RefSeq) hsp70-binding protein 1	Protein processing in endoplasmic reticulum (ko04141)	[O]	Posttranslational modification, protein turnover, chaperones	--	--	O	Posttranslational modification, protein turnover, chaperones	Armadillo [Macleaya cordata]
C01_transcript_955	10.8	10.44	10.57	14.17	14.12	12.59	0.65	0.65	0.23	--	--	Molecular Function: kinase activity (GO:0016301);; Biological Process: phosphorylation (GO:0016310);;	--	--	[T]	Signal transduction mechanisms	Phosphatidylinositol 3- and 4-kinase	Phosphatidylinositol 4-kinase gamma 7 GN=At2g03890 OS=Arabidopsis thaliana (Mouse-ear cress) PE=1 SV=2	S	Function unknown	Phosphatidylinositol 3-/4-kinase [Macleaya cordata]
C01_transcript_1028	18.34	18.25	20.78	4.85	4.77	5.66	1.6	2.99	1.74	--	--	Cellular Component: endosome (GO:0005768);; Cellular Component: trans-Golgi network (GO:0005802);; Molecular Function: methyltransferase activity (GO:0008168);; Biological Process: response to cytokinin (GO:0009735);; Biological Process: homogalacturonan biosynthetic process (GO:0010289);; Cellular Component: integral component of membrane (GO:0016021);; Biological Process: methylation (GO:003225…	--	--	--	--	Putative S-adenosyl-L-methionine-dependent methyltransferase;; Methyltransferase domain;; Methyltransferase domain;; Methyltransferase domain	Probable pectin methyltransferase QUA2 OS=Arabidopsis thaliana (Mouse-ear cress) PE=1 SV=2	S	Function unknown	putative S-adenosyl-L-methionine-dependent methyltransferase [Macleaya cordata]
C01_transcript_1078	30.77	29.82	30.26	5.77	6.96	8.21	3.18	3.29	2.92	[K]	Transcription	Cellular Component: membrane (GO:0016020);; Molecular Function: kinase activity (GO:0016301);; Biological Process: phosphorylation (GO:0016310);;	--	--	--	--	Protein kinase domain;; Protein tyrosine kinase;; Leucine Rich repeats (2 copies);; Leucine rich repeat;; Leucine Rich Repeat	Probable LRR receptor-like serine/threonine-protein kinase At1g14390 (Precursor) GN=At1g14390 OS=Arabidopsis thaliana (Mouse-ear cress) PE=2 SV=1	T	Signal transduction mechanisms	Protein kinase domain [Macleaya cordata]
C01_transcript_1101	1.15	1.08	1.13	0.02	0	0	16.2	15.78	17.52	--	--	Molecular Function: kinase activity (GO:0016301);; Biological Process: phosphorylation (GO:0016310);;	--	--	[T]	Signal transduction mechanisms	Phosphatidylinositol 3- and 4-kinase	Phosphatidylinositol 4-kinase gamma 7 GN=At2g03890 OS=Arabidopsis thaliana (Mouse-ear cress) PE=1 SV=2	S	Function unknown	Phosphatidylinositol 3-/4-kinase [Macleaya cordata]
C01_transcript_1168	1.03	0.28	0.82	36.4	35.59	38.15	330.92	325.4	326.05	[M]	Cell wall/membrane/envelope biogenesis	Biological Process: starch metabolic process (GO:0005982);; Biological Process: sucrose metabolic process (GO:0005985);; Biological Process: seed maturation (GO:0010431);; Molecular Function: sucrose synthase activity (GO:0016157);;	K00695|0|tcc:TCM_004698|K00695 sucrose synthase [EC:2.4.1.13] | (RefSeq) Sucrose synthase 3 isoform 1	Starch and sucrose metabolism (ko00500)	[M]	Cell wall/membrane/envelope biogenesis	Sucrose synthase;; Glycosyl transferases group 1;; Glycosyl transferases group 1	Sucrose synthase 2 GN=SUS2 OS=Pisum sativum (Garden pea) PE=2 SV=1	M	Cell wall/membrane/envelope biogenesis	Sucrose synthase [Macleaya cordata]
C01_transcript_1173	4.87	5.32	4.19	9.63	9.17	8.07	29.21	31.25	31.32	[R]	General function prediction only	--	K11807|0|nnu:104603939|K11807 WD and tetratricopeptide repeats protein 1 | (RefSeq) WD and tetratricopeptide repeats protein 1	--	[R]	General function prediction only	WD domain, G-beta repeat;; Anaphase-promoting complex subunit 4 WD40 domain	Coatomer subunit alpha-2 OS=Oryza sativa subsp. japonica (Rice) PE=2 SV=1	S	Function unknown	WD40 repeat [Macleaya cordata]
C01_transcript_1213	35.72	34.8	33.16	7.89	8.6	8.3	3.54	2.56	3.74	[I]	Lipid transport and metabolism	Biological Process: lipid metabolic process (GO:0006629);; Molecular Function: glycerophosphodiester phosphodiesterase activity (GO:0008889);; Cellular Component: integral component of membrane (GO:0016021);;	--	--	[C]	Energy production and conversion	Glycerophosphoryl diester phosphodiesterase family;; Glycerophosphoryl diester phosphodiesterase family	Glycerophosphodiester phosphodiesterase GDPDL4 {ECO:0000305} (Precursor) GN=MTE17.19 OS=Arabidopsis thaliana (Mouse-ear cress) PE=1 SV=1	C	Energy production and conversion	Glycerophosphoryl diester phosphodiesterase [Macleaya cordata]
C01_transcript_1222	4.67	5.27	5.44	6.5	6.83	5.21	17.52	14.1	16.32	[O]	Posttranslational modification, protein turnover, chaperones	Biological Process: proteolysis (GO:0006508);; Molecular Function: peptidase activity (GO:0008233);;	K01369|0|jcu:105638176|K01369 legumain [EC:3.4.22.34] | (RefSeq) vacuolar-processing enzyme-like	--	[O]	Posttranslational modification, protein turnover, chaperones	Peptidase C13 family	Vacuolar-processing enzyme (Precursor) OS=Citrus sinensis (Sweet orange) PE=2 SV=1	O	Posttranslational modification, protein turnover, chaperones	vacuolar-processing enzyme [Jatropha curcas]
C01_transcript_1255	6.88	8.62	8.21	1.2	0.61	1.22	0.32	0.69	0.26	--	--	Cellular Component: trans-Golgi network (GO:0005802);; Cellular Component: plasma membrane (GO:0005886);; Biological Process: phosphate ion transport (GO:0006817);; Cellular Component: integral component of membrane (GO:0016021);;	--	--	[U]	Intracellular trafficking, secretion, and vesicular transport	EXS family;; SPX domain	Phosphate transporter PHO1 homolog 1 OS=Arabidopsis thaliana (Mouse-ear cress) PE=2 SV=1	T	Signal transduction mechanisms	PREDICTED: phosphate transporter PHO1 homolog 1 [Vitis vinifera]
C01_transcript_1260	56.03	57.35	57.55	9.69	9.91	10.89	5.9	6.36	5.75	[O]	Posttranslational modification, protein turnover, chaperones	Molecular Function: ATP binding (GO:0005524);; Biological Process: protein folding (GO:0006457);; Biological Process: response to stress (GO:0006950);; Molecular Function: unfolded protein binding (GO:0051082);;	K09487|0|gra:105794269|K09487 heat shock protein 90kDa beta | (RefSeq) heat shock protein 83-like	Protein processing in endoplasmic reticulum (ko04141);Plant-pathogen interaction (ko04626)	[O]	Posttranslational modification, protein turnover, chaperones	Hsp90 protein	Heat shock protein 90-1 GN=F6N7.13 OS=Arabidopsis thaliana (Mouse-ear cress) PE=1 SV=3	O	Posttranslational modification, protein turnover, chaperones	Heat shock protein Hsp90 family [Macleaya cordata]
C01_transcript_19594	5.27	5.01	5.79	1.14	1.15	1.95	0.95	0.55	0.84	--	--	Molecular Function: aspartic-type endopeptidase activity (GO:0004190);; Biological Process: proteolysis (GO:0006508);; Cellular Component: integral component of membrane (GO:0016021);; Biological Process: protein catabolic process (GO:0030163);;	--	--	[O]	Posttranslational modification, protein turnover, chaperones	Xylanase inhibitor N-terminal;; Xylanase inhibitor N-terminal	Aspartic proteinase Asp1 (Precursor) GN=ASP1 OS=Oryza sativa subsp. indica (Rice) PE=2 SV=2	O	Posttranslational modification, protein turnover, chaperones	aspartyl protease APCB1 [Jatropha curcas]
C01_transcript_19610	12.27	12.31	12.17	20.86	20.56	19.18	72.38	71.06	71.12	[J]	Translation, ribosomal structure and biogenesis	--	K07561|6.41629e-148|nnu:104604110|K07561 2-(3-amino-3-carboxypropyl)histidine synthase [EC:2.5.1.108] | (RefSeq) diphthamide biosynthesis protein 1	--	[J]	Translation, ribosomal structure and biogenesis	Putative diphthamide synthesis protein;; Putative diphthamide synthesis protein	--	J	Translation, ribosomal structure and biogenesis	PREDICTED: diphthamide biosynthesis protein 1 [Nelumbo nucifera]
C01_transcript_19614	48.19	44.21	42.44	8.61	9.14	6.3	2.5	2.69	1.49	--	--	Molecular Function: electron carrier activity (GO:0009055);; Cellular Component: integral component of membrane (GO:0016021);;	--	--	--	--	Plastocyanin-like domain	Lamin-like protein (Precursor) GN=At5g15350 OS=Arabidopsis thaliana (Mouse-ear cress) PE=1 SV=1	S	Function unknown	Plastocyanin-like [Macleaya cordata]
C01_transcript_19652	7.16	6.16	7.52	1.43	1.32	1.79	0.84	0.5	0.98	[HT]	Coenzyme transport and metabolism;; Signal transduction mechanisms	--	--	--	[R]	General function prediction only	ABC1 family	Uncharacterized aarF domain-containing protein kinase At4g31390, chloroplastic (Precursor) GN=At4g31390 OS=Arabidopsis thaliana (Mouse-ear cress) PE=2 SV=1	S	Function unknown	UbiB domain [Macleaya cordata]
C01_transcript_19655	8.64	11.08	9.63	21.16	24.9	24.3	91.87	89.38	90.42	--	--	--	--	--	--	--	--	--	S	Function unknown	hypothetical protein BVC80_8987g5 [Macleaya cordata]
C01_transcript_19777	30.35	27.39	30.68	7.31	8.8	7.56	5.29	5.85	4.42	[T]	Signal transduction mechanisms	Biological Process: activation of MAPKK activity (GO:0000186);; Molecular Function: MAP kinase kinase kinase activity (GO:0004709);; Molecular Function: ATP binding (GO:0005524);; Cellular Component: intracellular (GO:0005622);;	K08867|1.40219e-132|sind:105176616|K08867 WNK lysine deficient protein kinase [EC:2.7.11.1] | (RefSeq) probable serine/threonine-protein kinase WNK11	--	[R]	General function prediction only	Protein kinase domain;; Protein tyrosine kinase	Probable serine/threonine-protein kinase WNK11 GN=WNK11 OS=Arabidopsis thaliana (Mouse-ear cress) PE=2 SV=1	T	Signal transduction mechanisms	PREDICTED: probable serine/threonine-protein kinase WNK11 [Juglans regia]
C01_transcript_19826	4.61	6.18	4.15	10.6	8.89	6.97	2.23	1.27	1.88	--	--	--	--	--	--	--	Methyltransferase domain	--	S	Function unknown	Methyltransferase type 11 [Macleaya cordata]
C01_transcript_19897	42.26	44.86	40.35	8.59	6.47	5.88	3.06	3.19	1.82	[J]	Translation, ribosomal structure and biogenesis	Molecular Function: ATP binding (GO:0005524);; Cellular Component: plasma membrane (GO:0005886);; Biological Process: protein phosphorylation (GO:0006468);; Cellular Component: integral component of membrane (GO:0016021);; Molecular Function: 2-alkenal reductase [NAD(P)] activity (GO:0032440);; Molecular Function: tau-protein kinase activity (GO:0050321);; Biological Process: oxidation-reduction …	--	--	--	--	Protein kinase domain;; Protein tyrosine kinase	Probable inactive receptor kinase At5g58300 (Precursor) GN=At5g58300 OS=Arabidopsis thaliana (Mouse-ear cress) PE=2 SV=1	S	Function unknown	PREDICTED: probable inactive receptor kinase At5g58300 [Nelumbo nucifera]
C01_transcript_19928	90.53	104.61	114.58	23.69	26.99	23.35	1.57	1.33	3.35	[V]	Defense mechanisms	--	K03327|3.60062e-42|nnu:104599417|K03327 multidrug resistance protein, MATE family | (RefSeq) protein DETOXIFICATION 18-like	--	[R]	General function prediction only	--	MATE efflux family protein LAL5 GN=MDB19.3 OS=Arabidopsis thaliana (Mouse-ear cress) PE=2 SV=1	V	Defense mechanisms	Multi antimicrobial extrusion protein [Macleaya cordata]
C01_transcript_19975	83.71	86.52	81.2	23.32	24.2	24.57	12.48	11.77	9.98	[R]	General function prediction only	--	--	--	[S]	Function unknown	Tetratricopeptide repeat	--	S	Function unknown	hypothetical protein BVC80_1483g18 [Macleaya cordata]
C01_transcript_20033	2.85	1.16	2.82	20.28	17.44	17.93	56.74	61.58	51.92	[T]	Signal transduction mechanisms	Molecular Function: hydrolase activity (GO:0016787);;	--	--	[R]	General function prediction only	--	--	S	Function unknown	hypothetical protein BVC80_1837g458 [Macleaya cordata]
C01_transcript_20064	6.06	5.57	5.04	7.78	8.16	7.92	21.44	20.29	20.62	--	--	--	K17491|0|nnu:104598797|K17491 protein phosphatase 4 regulatory subunit 3 | (RefSeq) serine/threonine-protein phosphatase 4 regulatory subunit 3-like	--	[G]	Carbohydrate transport and metabolism	Component of IIS longevity pathway SMK-1	--	S	Function unknown	protein of unknown function DUF625 [Macleaya cordata]
C01_transcript_20094	19.8	20.04	18.98	25.69	26.3	25.82	67.35	68.87	71.75	--	--	--	--	--	--	--	--	--	S	Function unknown	PWWP domain [Macleaya cordata]
C01_transcript_20113	1.6	2.79	3.14	6.78	5.27	4.81	18.36	18.94	22.69	[G]	Carbohydrate transport and metabolism	Molecular Function: ATP binding (GO:0005524);; Cellular Component: mitochondrion (GO:0005739);; Biological Process: starch catabolic process (GO:0005983);; Cellular Component: chloroplast stroma (GO:0009570);; Biological Process: cold acclimation (GO:0009631);; Cellular Component: chloroplast envelope (GO:0009941);; Biological Process: phosphorylation (GO:0016310);; Molecular Function: alpha-gluc…	K08244|0|nnu:104591440|K08244 alpha-glucan, water dikinase [EC:2.7.9.4] | (RefSeq) GWD; alpha-glucan water dikinase, chloroplastic	--	--	--	Pyruvate phosphate dikinase, PEP/pyruvate binding domain	Alpha-glucan water dikinase, chloroplastic (Precursor) GN=R1 OS=Solanum tuberosum (Potato) PE=1 SV=2	S	Function unknown	Pyruvate phosphate dikinase [Macleaya cordata]
C01_transcript_20162	13.05	11.78	13.76	16.59	15.57	15.88	63.43	65.96	65.27	--	--	Cellular Component: membrane (GO:0016020);;	--	--	[S]	Function unknown	PQ loop repeat	--	S	Function unknown	probable vacuolar amino acid transporter YPQ1 isoform X2 [Arabidopsis lyrata subsp. lyrata]
C01_transcript_20184	199.08	184.44	186.25	43.04	44.14	39.48	21.96	21.73	21.19	--	--	Cellular Component: integral component of membrane (GO:0016021);;	--	--	--	--	--	Uncharacterized protein At3g49720 GN=At3g49720 OS=Arabidopsis thaliana (Mouse-ear cress) PE=2 SV=1	S	Function unknown	hypothetical protein BVC80_1811g36 [Macleaya cordata]
C01_transcript_20196	1.85	1.19	1.69	2.6	2.42	2.12	10.24	10.02	10.06	[O]	Posttranslational modification, protein turnover, chaperones	--	--	--	--	--	SWIM zinc finger	Respiratory burst oxidase homolog protein B GN=RBOHB OS=Solanum tuberosum (Potato) PE=1 SV=1	S	Function unknown	zinc finger protein [Macleaya cordata]
C01_transcript_20296	25.28	24.4	22.45	5.18	4.46	4.08	2.87	2.69	2.62	--	--	Molecular Function: peptidase activity (GO:0008233);;	--	--	[O]	Posttranslational modification, protein turnover, chaperones	Xylanase inhibitor N-terminal;; Eukaryotic aspartyl protease;; Xylanase inhibitor C-terminal	Aspartic proteinase Asp1 (Precursor) GN=OsJ_031884 OS=Oryza sativa subsp. japonica (Rice) PE=2 SV=1	O	Posttranslational modification, protein turnover, chaperones	hypothetical protein AQUCO_01400250v1 [Aquilegia coerulea]
C01_transcript_20315	9.12	6.98	8.12	38.9	37.88	35.62	142.85	141.39	148.49	--	--	--	--	--	--	--	AP2 domain	Ethylene-responsive transcription factor ERF114 GN=ERF114 OS=Arabidopsis thaliana (Mouse-ear cress) PE=2 SV=1	K	Transcription	AP2/ERF domain [Macleaya cordata]
C01_transcript_20398	1.16	1.14	0.84	2.37	1.87	2.02	9.51	9.19	9.21	--	--	Molecular Function: DNA binding (GO:0003677);; Cellular Component: nucleus (GO:0005634);; Biological Process: regulation of transcription, DNA-templated (GO:0006355);;	--	--	--	--	No apical meristem (NAM) protein;; No apical meristem (NAM) protein	NAC domain-containing protein 21/22 OS=Arabidopsis thaliana (Mouse-ear cress) PE=1 SV=2	S	Function unknown	PREDICTED: protein CUP-SHAPED COTYLEDON 3-like [Nelumbo nucifera]
C01_transcript_20435	188.28	186.61	192.35	6.32	5.35	5.92	0.29	0.8	0.57	[DPM]	Cell cycle control, cell division, chromosome partitioning;; Inorganic ion transport and metabolism;; Cell wall/membrane/envelope biogenesis	Molecular Function: copper ion binding (GO:0005507);; Cellular Component: plant-type cell wall (GO:0009505);; Cellular Component: plasmodesma (GO:0009506);; Molecular Function: oxidoreductase activity, oxidizing metal ions (GO:0016722);; Biological Process: oxidation-reduction process (GO:0055114);;	--	--	[Q]	Secondary metabolites biosynthesis, transport and catabolism	Multicopper oxidase;; Multicopper oxidase;; Multicopper oxidase	L-ascorbate oxidase homolog (Precursor) OS=Nicotiana tabacum (Common tobacco) PE=1 SV=1	Q	Secondary metabolites biosynthesis, transport and catabolism	Multicopper oxidase [Macleaya cordata]
C01_transcript_20501	6.97	7.99	6.88	1.39	1.52	1.24	0.54	0.62	0.4	--	--	Cellular Component: integral component of membrane (GO:0016021);;	--	--	[E]	Amino acid transport and metabolism	Transmembrane amino acid transporter protein	Amino acid permease 3 GN=AAP3 OS=Arabidopsis thaliana (Mouse-ear cress) PE=1 SV=2	E	Amino acid transport and metabolism	Amino acid transporter [Macleaya cordata]
C01_transcript_20528	11.43	8.81	17.33	3.29	2.17	2.43	0	0	0.57	[I]	Lipid transport and metabolism	Molecular Function: oxidoreductase activity (GO:0016491);; Molecular Function: flavin adenine dinucleotide binding (GO:0050660);; Biological Process: oxidation-reduction process (GO:0055114);;	K08232|1.35456e-156|nnu:104586919|K08232 monodehydroascorbate reductase (NADH) [EC:1.6.5.4] | (RefSeq) monodehydroascorbate reductase	Ascorbate and aldarate metabolism (ko00053)	[R]	General function prediction only	Pyridine nucleotide-disulphide oxidoreductase;; Pyridine nucleotide-disulphide oxidoreductase	Probable monodehydroascorbate reductase, cytoplasmic isoform 4 GN=At5g03630 OS=Arabidopsis thaliana (Mouse-ear cress) PE=2 SV=1	S	Function unknown	FAD-dependent pyridine nucleotide-disulfide oxidoreductase [Macleaya cordata]
C01_transcript_20531	10.07	7.81	7.24	11.66	11.05	10.15	168.73	164.69	163.66	[I]	Lipid transport and metabolism	Molecular Function: 3-hydroxyacyl-CoA dehydrogenase activity (GO:0003857);; Cellular Component: cell wall (GO:0005618);; Cellular Component: nucleolus (GO:0005730);; Cellular Component: peroxisome (GO:0005777);; Biological Process: fatty acid metabolic process (GO:0006631);; Cellular Component: plasmodesma (GO:0009506);; Molecular Function: long-chain-enoyl-CoA hydratase activity (GO:0016508);; B…	K10527|0|tcc:TCM_021238|K10527 enoyl-CoA hydratase/3-hydroxyacyl-CoA dehydrogenase [EC:4.2.1.17 1.1.1.35 1.1.1.211] | (RefSeq) Multifunctional protein 2	Fatty acid degradation (ko00071);alpha-Linolenic acid metabolism (ko00592);Fatty acid metabolism (ko01212)	[I]	Lipid transport and metabolism	3-hydroxyacyl-CoA dehydrogenase, NAD binding domain;; Enoyl-CoA hydratase/isomerase;; 3-hydroxyacyl-CoA dehydrogenase, C-terminal domain;; Enoyl-CoA hydratase/isomerase	3-hydroxyacyl-CoA dehydrogenase OS=Cucumis sativus (Cucumber) PE=1 SV=1	I	Lipid transport and metabolism	Crotonase superfamily [Macleaya cordata]
C01_transcript_20535	0.31	0.14	0.13	0.59	0.92	1.06	2.36	2.64	2.51	--	--	--	--	--	--	--	--	--	--	--	--
C01_transcript_20540	66.71	70.31	66.56	122.6	113.92	119.78	822.33	797.49	828.07	--	--	--	K11982|1.86101e-93|pmum:103321233|K11982 E3 ubiquitin-protein ligase RNF115/126 [EC:2.3.2.27] | (RefSeq) E3 ubiquitin-protein ligase CIP8	--	[O]	Posttranslational modification, protein turnover, chaperones	Ring finger domain;; Zinc finger, C3HC4 type (RING finger);; RING-like zinc finger;; zinc-ribbon;; RING-type zinc-finger;; Zinc finger, C3HC4 type (RING finger)	E3 ubiquitin-protein ligase CIP8 GN=CIP8 OS=Arabidopsis thaliana (Mouse-ear cress) PE=1 SV=1	O	Posttranslational modification, protein turnover, chaperones	zinc finger protein [Macleaya cordata]
C01_transcript_20568	30.07	31.1	33.77	8.54	6.03	5.79	1.66	1.26	1.34	[GI]	Carbohydrate transport and metabolism;; Lipid transport and metabolism	Cellular Component: cell wall (GO:0005618);; Molecular Function: pectinesterase activity (GO:0030599);; Biological Process: cell wall modification (GO:0042545);; Biological Process: negative regulation of catalytic activity (GO:0043086);; Molecular Function: aspartyl esterase activity (GO:0045330);; Biological Process: pectin catabolic process (GO:0045490);; Molecular Function: pectinesterase inh…	K01051|0|nnu:104609251|K01051 pectinesterase [EC:3.1.1.11] | (RefSeq) pectinesterase-like	Pentose and glucuronate interconversions (ko00040);Starch and sucrose metabolism (ko00500)	--	--	Pectinesterase;; Plant invertase/pectin methylesterase inhibitor	Pectinesterase 25 (Precursor) GN=T7M13.20 OS=Arabidopsis thaliana (Mouse-ear cress) PE=2 SV=1	G	Carbohydrate transport and metabolism	Pectinesterase [Macleaya cordata]
C01_transcript_20572	7.52	7.98	8.54	1.91	2.11	1.76	0.82	1.36	1.05	--	--	--	--	--	[T]	Signal transduction mechanisms	--	Putative disease resistance protein RGA1 GN=RGA1 OS=Solanum bulbocastanum (Wild potato) PE=2 SV=2	S	Function unknown	Leucine-rich repeat [Macleaya cordata]
C01_transcript_20626	31.53	36.3	30.97	5.77	7.23	4.16	2.56	2.44	2.74	[M]	Cell wall/membrane/envelope biogenesis	Biological Process: polysaccharide biosynthetic process (GO:0000271);; Cellular Component: Golgi apparatus (GO:0005794);; Molecular Function: transferase activity, transferring glycosyl groups (GO:0016757);;	K20893|0|vvi:100240984|K20893 probable galacturonosyltransferase-like 1 [EC:2.4.1.-] | (RefSeq) probable galacturonosyltransferase-like 1	--	--	--	Glycosyl transferase family 8	Probable galacturonosyltransferase-like 2 GN=GATL2 OS=Arabidopsis thaliana (Mouse-ear cress) PE=2 SV=1	O	Posttranslational modification, protein turnover, chaperones	Glycosyl transferase [Macleaya cordata]
C01_transcript_20633	4.74	1.8	3.91	40.53	37.68	35.6	149.17	158.18	156.51	--	--	Cellular Component: membrane (GO:0016020);;	--	--	--	--	--	--	S	Function unknown	hypothetical protein POPTR_0012s11280g [Populus trichocarpa]
C01_transcript_20641	2.3	1.92	1.71	4.96	3.77	3.16	14.33	13.44	16.33	[J]	Translation, ribosomal structure and biogenesis	Molecular Function: nucleic acid binding (GO:0003676);; Molecular Function: helicase activity (GO:0004386);; Molecular Function: ATP binding (GO:0005524);; Cellular Component: chloroplast (GO:0009507);; Molecular Function: metal ion binding (GO:0046872);;	--	--	[A]	RNA processing and modification	Helicase conserved C-terminal domain;; DEAD/DEAH box helicase	Zinc finger CCCH domain-containing protein 31 GN=At2g47680 OS=Arabidopsis thaliana (Mouse-ear cress) PE=2 SV=2	L	Replication, recombination and repair	zinc finger protein [Macleaya cordata]
C01_transcript_20688	3.06	3.27	3.29	4.26	5.46	3.09	12.72	11.21	14.93	--		Molecular Function: protein serine/threonine kinase activity (GO:0004674);; Molecular Function: ATP binding (GO:0005524);; Biological Process: protein phosphorylation (GO:0006468);; Cellular Component: integral component of membrane (GO:0016021);;	--	--	--	--	Leucine rich repeat;; Leucine rich repeat N-terminal domain;; Leucine Rich repeats (2 copies);; Leucine Rich Repeat;; Protein tyrosine kinase;; Protein kinase domain;; Protein kinase domain;; Protein tyrosine kinase	Probable LRR receptor-like serine/threonine-protein kinase At5g65240 (Precursor) GN=At5g65240 OS=Arabidopsis thaliana (Mouse-ear cress) PE=2 SV=1	T	Signal transduction mechanisms	Protein kinase domain [Macleaya cordata]
C01_transcript_20690	80.99	73.59	82.91	9.65	8.55	10.38	2.7	3.21	2.04	--	--	Molecular Function: peroxidase activity (GO:0004601);; Cellular Component: extracellular region (GO:0005576);; Biological Process: response to oxidative stress (GO:0006979);; Cellular Component: plant-type cell wall (GO:0009505);; Biological Process: plant-type cell wall organization (GO:0009664);; Molecular Function: heme binding (GO:0020037);; Biological Process: hydrogen peroxide catabolic pro…	K00430|6.94066e-173|nnu:104605488|K00430 peroxidase [EC:1.11.1.7] | (RefSeq) peroxidase 12-like	Phenylpropanoid biosynthesis (ko00940)	--	--	Peroxidase	Peroxidase 12 (Precursor) OS=Arabidopsis thaliana (Mouse-ear cress) PE=1 SV=1	G	Carbohydrate transport and metabolism	PREDICTED: peroxidase 12-like [Nelumbo nucifera]
C01_transcript_20717	0.18	0.48	0.42	6.2	6.8	5.61	3.07	4.63	2.29	[T]	Signal transduction mechanisms	--	K19476|4.95512e-25|gra:105770594|K19476 vacuolar protein sorting-associated protein IST1 | (RefSeq) uncharacterized LOC105770594	Endocytosis (ko04144)	[Z]	Cytoskeleton	Xylanase inhibitor C-terminal;; BED zinc finger	--	S	Function unknown	protein of unknown function DUF292 [Macleaya cordata]
C01_transcript_20750	77.25	77.7	73.76	20.66	19.63	21.86	8.17	9	9.7	[IQ]	Lipid transport and metabolism;; Secondary metabolites biosynthesis, transport and catabolism	Cellular Component: mitochondrial matrix (GO:0005759);; Biological Process: fatty acid biosynthetic process (GO:0006633);;	K03955|1.48487e-60|nnu:104609876|K03955 NADH dehydrogenase (ubiquinone) 1 alpha/beta subcomplex 1 | (RefSeq) acyl carrier protein 1, mitochondrial	Oxidative phosphorylation (ko00190)	[CIQ]	--	Phosphopantetheine attachment site	Acyl carrier protein 1, mitochondrial (Precursor) GN=MTACP1 OS=Arabidopsis thaliana (Mouse-ear cress) PE=2 SV=1	I	Lipid transport and metabolism	Acyl carrier protein (ACP) [Macleaya cordata]
C01_transcript_20780	0.97	0.93	1.14	3.32	2.39	2.13	8.09	8.75	7.95	--	--	--	--	--	--	--	--	--	--	--	--
C01_transcript_20814	23.39	25.44	25.01	50.25	48.88	50.71	143.46	141.22	144.98	--	--	Biological Process: protein polyubiquitination (GO:0000209);; Biological Process: protein ubiquitination involved in ubiquitin-dependent protein catabolic process (GO:0042787);; Biological Process: proteasome-mediated ubiquitin-dependent protein catabolic process (GO:0043161);; Molecular Function: metal ion binding (GO:0046872);; Molecular Function: ubiquitin protein ligase activity (GO:0061630);;	K11982|2.22923e-132|egu:105052448|K11982 E3 ubiquitin-protein ligase RNF115/126 [EC:2.3.2.27] | (RefSeq) probable E3 ubiquitin-protein ligase RHC1A	--	[O]	Posttranslational modification, protein turnover, chaperones	Ring finger domain;; zinc-ribbon;; Zinc finger, C3HC4 type (RING finger);; RING-like zinc finger;; RING-type zinc-finger;; Zinc finger, C3HC4 type (RING finger)	E3 ubiquitin-protein ligase RING1-like GN=At3g19950 OS=Arabidopsis thaliana (Mouse-ear cress) PE=1 SV=1	O	Posttranslational modification, protein turnover, chaperones	hypothetical protein AQUCO_01400932v1 [Aquilegia coerulea]
C01_transcript_20834	2.24	1.23	1.33	3.8	4.57	3.28	0.36	0.21	0.34	--	--	Cellular Component: nucleus (GO:0005634);; Molecular Function: zinc ion binding (GO:0008270);; Biological Process: response to light stimulus (GO:0009416);; Biological Process: regulation of flower development (GO:0009909);;	--	--	[K]	Transcription	--	Zinc finger protein CONSTANS-LIKE 3 GN=COL3 OS=Arabidopsis thaliana (Mouse-ear cress) PE=1 SV=1	K	Transcription	zinc finger protein [Macleaya cordata]
C01_transcript_20843	28.82	28.06	28.72	0.06	0	0	72.98	69.52	70.98	--	--	Molecular Function: hydrogen ion transmembrane transporter activity (GO:0015078);; Biological Process: ATP hydrolysis coupled proton transport (GO:0015991);; Cellular Component: proton-transporting V-type ATPase, V0 domain (GO:0033179);;	K02146|0|pxb:103938751|K02146 V-type H+-transporting ATPase subunit d | (RefSeq) V-type proton ATPase subunit d2	Oxidative phosphorylation (ko00190);Phagosome (ko04145)	[C]	Energy production and conversion	ATP synthase (C/AC39) subunit	V-type proton ATPase subunit d2 GN=VHA-d2 OS=Arabidopsis thaliana (Mouse-ear cress) PE=1 SV=1	C	Energy production and conversion	ATPase [Macleaya cordata]
C01_transcript_20852	0.23	0	0.49	3.1	4.09	1.75	14.3	13.07	11.86	[T]	Signal transduction mechanisms	Biological Process: response to stress (GO:0006950);;	--	--	--	--	Universal stress protein family	Universal stress protein A-like protein GN=At3g01520 OS=Arabidopsis thaliana (Mouse-ear cress) PE=1 SV=2	T	Signal transduction mechanisms	Universal stress protein A [Macleaya cordata]
C01_transcript_20855	9.55	10.71	10.22	3.23	2.85	2.8	0.98	0.62	0.79	[J]	Translation, ribosomal structure and biogenesis	Molecular Function: aminoacyl-tRNA editing activity (GO:0002161);; Molecular Function: leucine-tRNA ligase activity (GO:0004823);; Molecular Function: ATP binding (GO:0005524);; Cellular Component: mitochondrion (GO:0005739);; Cellular Component: cytosol (GO:0005829);; Biological Process: leucyl-tRNA aminoacylation (GO:0006429);; Biological Process: regulation of translational fidelity (GO:000645…	K01869|0|nnu:104608092|K01869 leucyl-tRNA synthetase [EC:6.1.1.4] | (RefSeq) leucine--tRNA ligase, chloroplastic/mitochondrial	Aminoacyl-tRNA biosynthesis (ko00970)	[J]	Translation, ribosomal structure and biogenesis	tRNA synthetases class I (I, L, M and V);; Leucyl-tRNA synthetase, Domain 2;; tRNA synthetases class I (M);; Anticodon-binding domain of tRNA	Valine--tRNA ligase GN=VALRS OS=Arabidopsis thaliana (Mouse-ear cress) PE=2 SV=2	J	Translation, ribosomal structure and biogenesis	Aminoacyl-tRNA synthetase [Macleaya cordata]
C01_transcript_20914	114.01	116.34	112.03	7.75	7.83	9.17	0.82	1.26	1.49	[E]	Amino acid transport and metabolism	Cellular Component: cytoplasm (GO:0005737);; Biological Process: L-phenylalanine catabolic process (GO:0006559);; Biological Process: cinnamic acid biosynthetic process (GO:0009800);; Molecular Function: transferase activity, transferring acyl groups (GO:0016746);; Molecular Function: phenylalanine ammonia-lyase activity (GO:0045548);;	K10775|0|nnu:104600622|K10775 phenylalanine ammonia-lyase [EC:4.3.1.24] | (RefSeq) phenylalanine ammonia-lyase-like	Phenylalanine metabolism (ko00360);Phenylpropanoid biosynthesis (ko00940)	[Q]	Secondary metabolites biosynthesis, transport and catabolism	Aromatic amino acid lyase	Phenylalanine ammonia-lyase 2 GN=PAL2 OS=Arabidopsis thaliana (Mouse-ear cress) PE=1 SV=2	E	Amino acid transport and metabolism	PREDICTED: phenylalanine ammonia-lyase-like [Nelumbo nucifera]
C01_transcript_20939	30.13	29.57	29.16	6.68	7.09	7.57	0	0.05	0	--	--	Cellular Component: plasma membrane (GO:0005886);; Cellular Component: integral component of membrane (GO:0016021);; Molecular Function: transmembrane transporter activity (GO:0022857);; Biological Process: transmembrane transport (GO:0055085);;	--	--	--	--	EamA-like transporter family	WAT1-related protein At5g07050 GN=At5g07050 OS=Arabidopsis thaliana (Mouse-ear cress) PE=2 SV=1	S	Function unknown	Drug/metabolite transporter [Macleaya cordata]
C01_transcript_20963	15.38	15.65	15.13	2.43	2.08	2.47	0.79	1.17	0.65	--	--	Cellular Component: integral component of membrane (GO:0016021);;	--	--	--	--	GDP-fucose protein O-fucosyltransferase	Uncharacterized protein At1g04910 GN=At1g04910 OS=Arabidopsis thaliana (Mouse-ear cress) PE=2 SV=1	S	Function unknown	GDP-fucose protein O-fucosyltransferase [Macleaya cordata]
C01_transcript_21008	20.26	18.13	20.3	3.3	2.43	2.93	0.72	0.93	0.38	[J]	Translation, ribosomal structure and biogenesis	--	--	--	[R]	General function prediction only	RNA recognition motif. (a.k.a. RRM, RBD, or RNP domain)	UBP1-associated proteins 1A GN=UBA1A OS=Arabidopsis thaliana (Mouse-ear cress) PE=1 SV=2	S	Function unknown	RNA recognition motif domain [Macleaya cordata]
C01_transcript_21025	164.34	171.98	165.61	30.8	25.37	28.58	3.1	1.91	3.47	[I]	Lipid transport and metabolism	Biological Process: response to molecule of fungal origin (GO:0002238);; Cellular Component: cytoplasm (GO:0005737);; Biological Process: response to wounding (GO:0009611);; Molecular Function: (RS)-1-benzyl-1,2,3,4-tetrahydroisoquinoline N-methyltransferase activity (GO:0030776);; Molecular Function: (S)-coclaurine-N-methyltransferase activity (GO:0030794);; Biological Process: methylation (GO:0…	K13384|1.50264e-86|cit:102630136|K13384 (S)-coclaurine N-methyltransferase [EC:2.1.1.140] | (RefSeq) (S)-coclaurine N-methyltransferase	Isoquinoline alkaloid biosynthesis (ko00950)	--	--	Mycolic acid cyclopropane synthetase;; Methyltransferase domain;; Methyltransferase domain;; Methyltransferase domain;; Methyltransferase domain;; Methyltransferase domain;; Putative methyltransferase;; Nodulation protein S (NodS);; Tellurite resistance protein TehB;; Methyltransferase small domain	(S)-coclaurine N-methyltransferase OS=Thalictrum flavum subsp. glaucum (Yellow meadow rue) PE=1 SV=1	M	Cell wall/membrane/envelope biogenesis	Mycolic acid cyclopropane synthase [Macleaya cordata]
C01_transcript_21042	13.65	15.19	13.78	3.48	3.74	3.33	26.4	25.12	29.67	[T]	Signal transduction mechanisms	--	K12129|0|nnu:104594719|K12129 pseudo-response regulator 7 | (RefSeq) two-component response regulator-like PRR37	Circadian rhythm - plant (ko04712)	[K]	Transcription	Response regulator receiver domain;; CCT motif	Two-component response regulator-like APRR7 GN=APRR7 OS=Arabidopsis thaliana (Mouse-ear cress) PE=1 SV=1	K	Transcription	Signal transduction response regulator [Macleaya cordata]
C01_transcript_21056	4.64	3.81	3.82	54.59	48.44	52.06	8.62	12.67	12.2	[G]	Carbohydrate transport and metabolism	Biological Process: polysaccharide catabolic process (GO:0000272);; Cellular Component: chloroplast (GO:0009507);; Molecular Function: beta-amylase activity (GO:0016161);;	--	--	--	--	Glycosyl hydrolase family 14	Beta-amylase GN=BMY1 OS=Glycine max (Soybean) PE=1 SV=3	G	Carbohydrate transport and metabolism	Glycoside hydrolase [Macleaya cordata]
C01_transcript_21062	1.72	1.58	1.17	12.49	10.98	11.43	46.97	43.67	46.5	[IQR]	Lipid transport and metabolism;; Secondary metabolites biosynthesis, transport and catabolism;; General function prediction only	Cellular Component: extracellular region (GO:0005576);; Cellular Component: integral component of membrane (GO:0016021);; Molecular Function: oxidoreductase activity (GO:0016491);; Biological Process: single-organism metabolic process (GO:0044710);;	--	--	[Q]	Secondary metabolites biosynthesis, transport and catabolism	short chain dehydrogenase;; Enoyl-(Acyl carrier protein) reductase	11-beta-hydroxysteroid dehydrogenase-like 5 GN=HSD5 OS=Arabidopsis thaliana (Mouse-ear cress) PE=2 SV=1	S	Function unknown	Short-chain dehydrogenase/reductase SDR [Macleaya cordata]
C01_transcript_21113	2.38	2.36	1.84	0.7	0.46	0.51	0.15	0.18	0.23	--	--	Molecular Function: nucleotide binding (GO:0000166);; Molecular Function: microtubule motor activity (GO:0003777);; Cellular Component: kinesin complex (GO:0005871);; Biological Process: microtubule-based movement (GO:0007018);; Molecular Function: ATPase activity (GO:0016887);;	K11498|0|nnu:104607510|K11498 centromeric protein E | (RefSeq) kinesin-like protein KIN-7E	--	[Z]	Cytoskeleton	Kinesin motor domain;; Domain of unknown function (DUF3490);; Microtubule binding	Kinesin-like protein NACK1 GN=F15H18.12 OS=Arabidopsis thaliana (Mouse-ear cress) PE=1 SV=1	Z	Cytoskeleton	PREDICTED: kinesin-like protein KIN-7E [Nelumbo nucifera]
C01_transcript_21119	73.86	74.9	75.77	5.29	5.44	4.14	2.83	2.18	2.5	--	--	Molecular Function: copper ion binding (GO:0005507);; Molecular Function: L-ascorbate oxidase activity (GO:0008447);; Cellular Component: plant-type cell wall (GO:0009505);; Cellular Component: plasmodesma (GO:0009506);; Cellular Component: integral component of membrane (GO:0016021);; Molecular Function: oxidoreductase activity, oxidizing metal ions (GO:0016722);; Cellular Component: anchored co…	--	--	[Q]	Secondary metabolites biosynthesis, transport and catabolism	Multicopper oxidase;; Multicopper oxidase;; Multicopper oxidase	Monocopper oxidase-like protein SKU5 (Precursor) GN=SKU5 OS=Arabidopsis thaliana (Mouse-ear cress) PE=1 SV=1	Q	Secondary metabolites biosynthesis, transport and catabolism	Multicopper oxidase [Macleaya cordata]
C01_transcript_21139	8.22	8.21	9.54	1.24	1.5	0.68	0.68	0.24	0.56	--	--	Cellular Component: integral component of membrane (GO:0016021);;	--	--	[E]	Amino acid transport and metabolism	Transmembrane amino acid transporter protein	Amino acid permease 4 GN=AAP4 OS=Arabidopsis thaliana (Mouse-ear cress) PE=1 SV=1	E	Amino acid transport and metabolism	Amino acid transporter [Macleaya cordata]
C01_transcript_21148	18.36	17.6	16.11	24.78	24.85	25.02	65.46	67.97	70.53	--	--	Molecular Function: NAD+ ADP-ribosyltransferase activity (GO:0003950);; Cellular Component: integral component of membrane (GO:0016021);; Molecular Function: metal ion binding (GO:0046872);;	--	--	--	--	--	--	S	Function unknown	zinc finger protein [Macleaya cordata]
C01_transcript_21230	37.19	36.48	40.07	80.68	82.43	85.35	240.48	229.04	241.29	--	--	Molecular Function: nucleic acid binding (GO:0003676);; Cellular Component: nucleus (GO:0005634);; Cellular Component: cytoplasm (GO:0005737);; Molecular Function: zinc ion binding (GO:0008270);;	--	--	[S]	Function unknown	Zinc knuckle	CAX-interacting protein 4 GN=CXIP4 OS=Arabidopsis thaliana (Mouse-ear cress) PE=1 SV=2	S	Function unknown	zinc finger protein [Macleaya cordata]
C01_transcript_21252	16.97	18.76	18.7	30.32	31.04	29.17	5.22	5.33	5.16	--	--	Biological Process: drug transmembrane transport (GO:0006855);; Molecular Function: drug transmembrane transporter activity (GO:0015238);; Cellular Component: membrane (GO:0016020);;	K03327|5.85172e-144|mus:103980649|K03327 multidrug resistance protein, MATE family | (RefSeq) protein DETOXIFICATION 33-like	--	[R]	General function prediction only	MatE;; MatE	Protein TRANSPARENT TESTA 12 GN=F17J16_80 OS=Arabidopsis thaliana (Mouse-ear cress) PE=2 SV=1	V	Defense mechanisms	PREDICTED: protein DETOXIFICATION 33-like [Musa acuminata subsp. malaccensis]
C01_transcript_21308	11.21	10.28	13.11	1.93	3.72	1.86	2.08	0.57	0.48	[FE]	Nucleotide transport and metabolism;; Amino acid transport and metabolism	Molecular Function: magnesium ion binding (GO:0000287);; Molecular Function: ribose phosphate diphosphokinase activity (GO:0004749);; Cellular Component: cytosol (GO:0005829);; Cellular Component: plasma membrane (GO:0005886);; Biological Process: nucleoside metabolic process (GO:0009116);; Biological Process: nucleotide biosynthetic process (GO:0009165);; Cellular Component: plasmodesma (GO:0009…	--	--	[FE]	--	Phosphoribosyl transferase domain;; Phosphoribosyl synthetase-associated domain	Ribose-phosphate pyrophosphokinase 4 GN=PRS4 OS=Spinacia oleracea (Spinach) PE=2 SV=1	F	Nucleotide transport and metabolism	hypothetical protein AQUCO_02200085v1 [Aquilegia coerulea]
C01_transcript_21346	884.78	868.16	835.25	12687.74	12770.27	12763.03	2750.55	2817.19	2761.03	[G]	Carbohydrate transport and metabolism	Biological Process: polysaccharide catabolic process (GO:0000272);; Molecular Function: beta-amylase activity (GO:0016161);;	--	--	--	--	Glycosyl hydrolase family 14	Beta-amylase GN=BMY1 OS=Vigna unguiculata (Cowpea) PE=2 SV=1	G	Carbohydrate transport and metabolism	Glycoside hydrolase [Macleaya cordata]
C01_transcript_21362	9.1	7.32	8.15	1.38	2.3	1.9	0.74	0.59	0.4	--	--	Cellular Component: endosome (GO:0005768);; Cellular Component: trans-Golgi network (GO:0005802);; Biological Process: protein glycosylation (GO:0006486);; Cellular Component: integral component of membrane (GO:0016021);; Biological Process: cell wall pectin biosynthetic process (GO:0052325);; Molecular Function: arabinosyltransferase activity (GO:0052636);; Biological Process: root hair cell dev…	K20784|0|nnu:104603944|K20784 arabinosyltransferase [EC:2.4.2.-] | (RefSeq) arabinosyltransferase XEG113	--	--	--	Nucleotide-diphospho-sugar transferase;; Nucleotide-diphospho-sugar transferase;; Nucleotide-diphospho-sugar transferase	--	S	Function unknown	Reticulon [Macleaya cordata]
C01_transcript_21371	30.81	33.52	32.7	3.42	2.93	3.69	1	1.04	1.11	[K]	Transcription	Molecular Function: 2-alkenal reductase [NAD(P)] activity (GO:0032440);; Biological Process: oxidation-reduction process (GO:0055114);;	--	--	--	--	Leucine rich repeat;; Leucine Rich repeats (2 copies);; Leucine rich repeat N-terminal domain;; Extensin-like region;; Leucine Rich Repeat	Leucine-rich repeat extensin-like protein 2 (Precursor) GN=LRX2 OS=Arabidopsis thaliana (Mouse-ear cress) PE=2 SV=1	S	Function unknown	Leucine-rich repeat [Macleaya cordata]
C01_transcript_21388	0.26	0.36	1.27	1.25	1.57	0.67	3.47	3.67	2.57	[I]	Lipid transport and metabolism	Molecular Function: inositol-3-phosphate synthase activity (GO:0004512);; Biological Process: inositol biosynthetic process (GO:0006021);; Biological Process: phospholipid biosynthetic process (GO:0008654);;	K01858|0|nnu:104605929|K01858 myo-inositol-1-phosphate synthase [EC:5.5.1.4] | (RefSeq) inositol-3-phosphate synthase-like	Inositol phosphate metabolism (ko00562)	[I]	Lipid transport and metabolism	Myo-inositol-1-phosphate synthase;; Myo-inositol-1-phosphate synthase;; Myo-inositol-1-phosphate synthase	Inositol-3-phosphate synthase OS=Nicotiana tabacum (Common tobacco) PE=2 SV=1	I	Lipid transport and metabolism	Myo-inositol-1-phosphate synthase [Macleaya cordata]
C01_transcript_21479	33.06	34.15	32.44	2.9	2.77	2.73	0.08	0	0.07	[IR]	Lipid transport and metabolism;; General function prediction only	Cellular Component: integral component of membrane (GO:0016021);; Molecular Function: hydrolase activity, acting on ester bonds (GO:0016788);;	--	--	--	--	GDSL-like Lipase/Acylhydrolase	GDSL esterase/lipase At1g09390 (Precursor) GN=At1g09390 OS=Arabidopsis thaliana (Mouse-ear cress) PE=2 SV=1	S	Function unknown	Lipase [Macleaya cordata]
C01_transcript_21509	50.75	51.65	49.08	13.46	12.73	14.18	8.17	4.46	6.6	--	--	--	--	--	--	--	--	Probable LRR receptor-like serine/threonine-protein kinase At1g07650 (Precursor) GN=At1g07650 OS=Arabidopsis thaliana (Mouse-ear cress) PE=1 SV=1	S	Function unknown	hypothetical protein AQUCO_03900015v1 [Aquilegia coerulea]
C01_transcript_21515	14.83	15.89	15.98	24.66	25.78	26	5.23	5.6	6.21	[G]	Carbohydrate transport and metabolism	Molecular Function: alpha-L-fucosidase activity (GO:0004560);; Cellular Component: vacuole (GO:0005773);; Biological Process: fucose metabolic process (GO:0006004);;	K01206|0|cit:102630305|K01206 alpha-L-fucosidase [EC:3.2.1.51] | (RefSeq) alpha-L-fucosidase 1-like	Other glycan degradation (ko00511)	[G]	Carbohydrate transport and metabolism	Alpha-L-fucosidase	Alpha-L-fucosidase 1 (Precursor) GN=FUC1 OS=Arabidopsis thaliana (Mouse-ear cress) PE=1 SV=2	G	Carbohydrate transport and metabolism	Glycoside hydrolase [Macleaya cordata]
C01_transcript_21708	5.1	4.43	4.48	1.22	0.72	1.27	30.5	33.06	30.37	--	--	--	--	--	--	--	--	--	S	Function unknown	PREDICTED: uncharacterized protein LOC104597064 [Nelumbo nucifera]
C01_transcript_21795	3.33	2.47	3.12	6.89	6.76	7.05	22.96	20.24	22.09	--	--	--	K10268|6.89356e-151|nnu:104593106|K10268 F-box and leucine-rich repeat protein 2/20 | (RefSeq) F-box/LRR-repeat protein 4-like	--	[R]	General function prediction only	Leucine Rich repeat	EIN3-binding F-box protein 2 GN=EBF2 OS=Arabidopsis thaliana (Mouse-ear cress) PE=1 SV=1	S	Function unknown	Leucine-rich repeat [Macleaya cordata]
C01_transcript_21835	0.06	0.16	0.05	0.48	0.44	0.52	3	3.06	3.8	--	--	--	--	--	[R]	General function prediction only	Zinc knuckle	--	S	Function unknown	reverse transcriptase [Corchorus capsularis]
C01_transcript_21860	18.81	18.06	16.51	5.16	4.84	5.03	1.81	1.54	1.56	--	--	Molecular Function: nucleic acid binding (GO:0003676);;	--	--	--	--	--	--	S	Function unknown	hypothetical protein BVC80_1827g32 [Macleaya cordata]
C01_transcript_21872	23.04	18.44	20.11	28.93	27.93	25.53	95.37	91.08	95.07	--	--	--	K14398|3.66524e-06|sind:105175160|K14398 cleavage and polyadenylation specificity factor subunit 6/7 | (RefSeq) cleavage and polyadenylation specificity factor subunit 6	mRNA surveillance pathway (ko03015)	--	--	--	--	--	--	RNA recognition motif domain [Macleaya cordata]
C01_transcript_21874	0.48	0.76	0.82	3.84	2.34	1.98	0.1	0	0.12	--	--	Molecular Function: oxidoreductase activity (GO:0016491);; Biological Process: single-organism metabolic process (GO:0044710);;	K00454|0|cit:102614914|K00454 lipoxygenase [EC:1.13.11.12] | (RefSeq) linoleate 13S-lipoxygenase 2-1, chloroplastic	Linoleic acid metabolism (ko00591);alpha-Linolenic acid metabolism (ko00592)	--	--	Lipoxygenase;; Lipoxygenase;; Lipoxygenase;; Lipoxygenase	Linoleate 13S-lipoxygenase 2-1, chloroplastic (Precursor) GN=LOX2.1 OS=Solanum tuberosum (Potato) PE=1 SV=1	S	Function unknown	Lipoxygenase [Macleaya cordata]
C01_transcript_21906	463.26	445.41	438.42	54.55	60.27	66.31	8.78	10.8	8.86	--	--	Molecular Function: phospholipase A2 activity (GO:0004623);; Molecular Function: calcium ion binding (GO:0005509);; Cellular Component: Golgi apparatus (GO:0005794);; Biological Process: lipid catabolic process (GO:0016042);;	K01047|1.52268e-67|nnu:104601566|K01047 secretory phospholipase A2 [EC:3.1.1.4] | (RefSeq) phospholipase A2-alpha-like	Glycerophospholipid metabolism (ko00564);Ether lipid metabolism (ko00565);Arachidonic acid metabolism (ko00590);Linoleic acid metabolism (ko00591);alpha-Linolenic acid metabolism (ko00592)	--	--	--	Phospholipase A2-alpha (Precursor) GN=PLA2-ALPHA OS=Arabidopsis thaliana (Mouse-ear cress) PE=1 SV=1	I	Lipid transport and metabolism	secreted phospholipase A2 [Papaver somniferum]
C01_transcript_21912	10.73	10.09	10.88	12.52	13.58	13.71	73.72	72.27	69.93	[R]	General function prediction only	--	--	--	[S]	Function unknown	Potential Monad-binding region of RPAP3;; Tetratricopeptide repeat;; Tetratricopeptide repeat;; Tetratricopeptide repeat;; TPR repeat	Outer envelope protein 64, chloroplastic GN=MEB5.19 OS=Arabidopsis thaliana (Mouse-ear cress) PE=1 SV=1	S	Function unknown	PREDICTED: RNA polymerase II-associated protein 3 isoform X2 [Nelumbo nucifera]
C01_transcript_21944	6.43	7.11	5.9	9.69	9.46	9.14	29.31	28.27	29.61	[I]	Lipid transport and metabolism	Molecular Function: 3-hydroxyacyl-CoA dehydrogenase activity (GO:0003857);; Cellular Component: peroxisome (GO:0005777);; Biological Process: fatty acid metabolic process (GO:0006631);; Biological Process: oxidation-reduction process (GO:0055114);; Molecular Function: NAD+ binding (GO:0070403);;	K00074|5.74608e-138|vvi:100246999|K00074 3-hydroxybutyryl-CoA dehydrogenase [EC:1.1.1.157] | (RefSeq) 3-hydroxybutyryl-CoA dehydrogenase	Phenylalanine metabolism (ko00360);Butanoate metabolism (ko00650)	[I]	Lipid transport and metabolism	3-hydroxyacyl-CoA dehydrogenase, NAD binding domain;; 3-hydroxyacyl-CoA dehydrogenase, C-terminal domain;; NAD binding domain of 6-phosphogluconate dehydrogenase;; B3 DNA binding domain	B3 domain-containing transcription factor LEC2 GN=LEC2 OS=Arabidopsis thaliana (Mouse-ear cress) PE=2 SV=1	I	Lipid transport and metabolism	3-hydroxyacyl-CoA dehydrogenase [Macleaya cordata]
C01_transcript_21958	26.67	27.15	23.8	5.25	6.19	4.73	2.53	1.77	2.41	[G]	Carbohydrate transport and metabolism	Molecular Function: glucose-6-phosphate dehydrogenase activity (GO:0004345);; Biological Process: glucose metabolic process (GO:0006006);; Biological Process: pentose-phosphate shunt (GO:0006098);; Molecular Function: NADP binding (GO:0050661);; Biological Process: oxidation-reduction process (GO:0055114);;	K00036|0|vvi:100267681|K00036 glucose-6-phosphate 1-dehydrogenase [EC:1.1.1.49 1.1.1.363] | (RefSeq) glucose-6-phosphate 1-dehydrogenase, chloroplastic	Pentose phosphate pathway (ko00030);Glutathione metabolism (ko00480);Carbon metabolism (ko01200)	[G]	Carbohydrate transport and metabolism	Glucose-6-phosphate dehydrogenase, C-terminal domain;; Glucose-6-phosphate dehydrogenase, NAD binding domain	Glucose-6-phosphate 1-dehydrogenase, chloroplastic (Precursor) OS=Nicotiana tabacum (Common tobacco) PE=2 SV=1	G	Carbohydrate transport and metabolism	glucose-6-phosphate dehydrogenase [Macleaya cordata]
C01_transcript_21961	3.64	3.85	2.9	4.45	4.64	4.19	10.62	12.97	12.56	[G]	Carbohydrate transport and metabolism	Molecular Function: ATP binding (GO:0005524);; Molecular Function: phosphatidylinositol phosphate kinase activity (GO:0016307);; Biological Process: phosphatidylinositol phosphorylation (GO:0046854);; Molecular Function: metal ion binding (GO:0046872);;	K00921|4.27251e-41|vvi:100254952|K00921 1-phosphatidylinositol-3-phosphate 5-kinase [EC:2.7.1.150] | (RefSeq) 1-phosphatidylinositol-3-phosphate 5-kinase FAB1B	Inositol phosphate metabolism (ko00562);Phosphatidylinositol signaling system (ko04070);Phagosome (ko04145)	[T]	Signal transduction mechanisms	Major intrinsic protein	1-phosphatidylinositol-3-phosphate 5-kinase FAB1B GN=FAB1B OS=Arabidopsis thaliana (Mouse-ear cress) PE=2 SV=1	O	Posttranslational modification, protein turnover, chaperones	hypothetical protein CISIN_1g0002782mg, partial [Citrus sinensis]
C01_transcript_22024	11.69	9.89	9.15	1.44	2.07	2.32	1.17	1.27	0.66	--	--	--	--	--	[R]	General function prediction only	Domain of unknown function (DUF4283);; Zinc knuckle	--	S	Function unknown	protein of unknown function DUF4283 [Macleaya cordata]
C01_transcript_22078	0.54	0.65	0.51	33.75	32.53	33.83	187.39	189.14	188.13	[M]	Cell wall/membrane/envelope biogenesis	Biological Process: starch metabolic process (GO:0005982);; Biological Process: sucrose metabolic process (GO:0005985);; Biological Process: seed maturation (GO:0010431);; Molecular Function: sucrose synthase activity (GO:0016157);;	K00695|0|tcc:TCM_004698|K00695 sucrose synthase [EC:2.4.1.13] | (RefSeq) Sucrose synthase 3 isoform 1	Starch and sucrose metabolism (ko00500)	[M]	Cell wall/membrane/envelope biogenesis	Sucrose synthase;; Glycosyl transferases group 1;; Glycosyl transferases group 1;; Sucrose synthase	Sucrose synthase 2 GN=SUS2 OS=Pisum sativum (Garden pea) PE=2 SV=1	M	Cell wall/membrane/envelope biogenesis	Sucrose synthase [Macleaya cordata]
C01_transcript_22107	74.08	67.92	67.29	20.45	16.81	19.66	7.15	7.79	4.39	--	--	Cellular Component: mitochondrion (GO:0005739);; Cellular Component: chloroplast envelope (GO:0009941);; Molecular Function: phosphoglycerate transmembrane transporter activity (GO:0015120);; Molecular Function: phosphoenolpyruvate:phosphate antiporter activity (GO:0015121);; Biological Process: phosphoglycerate transport (GO:0015713);; Cellular Component: integral component of membrane (GO:00160…	K15283|0|nnu:104593168|K15283 solute carrier family 35, member E1 | (RefSeq) phosphoenolpyruvate/phosphate translocator 1, chloroplastic-like	--	[GE]	--	Triose-phosphate Transporter family;; EamA-like transporter family	Phosphoenolpyruvate/phosphate translocator 2, chloroplastic (Precursor) OS=Oryza sativa subsp. japonica (Rice) PE=2 SV=1	S	Function unknown	Drug/metabolite transporter [Macleaya cordata]
C01_transcript_22187	17.96	14.74	15.58	3.84	4.4	3.32	1.76	1.55	1.39	[C]	Energy production and conversion	Molecular Function: oxidoreductase activity (GO:0016491);;	--	--	--	--	Berberine and berberine like;; FAD binding domain	Tetrahydrocannabinolic acid synthase (Precursor) OS=Cannabis sativa (Hemp) PE=1 SV=1	C	Energy production and conversion	FAD linked oxidase [Macleaya cordata]
C01_transcript_22281	0.95	0.45	0.62	5.96	8.44	7.37	0	0	0	[N]	Cell motility	Cellular Component: plasma membrane (GO:0005886);; Biological Process: plant-type secondary cell wall biogenesis (GO:0009834);; Cellular Component: integral component of membrane (GO:0016021);; Molecular Function: cellulose synthase (UDP-forming) activity (GO:0016760);; Biological Process: cellulose biosynthetic process (GO:0030244);; Biological Process: defense response to bacterium (GO:0042742)…	K10999|0|nnu:104600956|K10999 cellulose synthase A [EC:2.4.1.12] | (RefSeq) cellulose synthase A catalytic subunit 4 [UDP-forming]	--	--	--	Cellulose synthase;; Zinc-binding RING-finger;; Glycosyl transferase family group 2	Cellulose synthase A catalytic subunit 4 [UDP-forming] GN=MRH10.14 OS=Arabidopsis thaliana (Mouse-ear cress) PE=1 SV=1	M	Cell wall/membrane/envelope biogenesis	PREDICTED: cellulose synthase A catalytic subunit 4 [UDP-forming] [Nelumbo nucifera]
C01_transcript_22358	1.79	2.08	1.75	5.62	6.27	5.21	24.12	25.5	25.6	--	--	--	--	--	--	--	NPH3 family	BTB/POZ domain-containing protein At3g19850 GN=At3g19850 OS=Arabidopsis thaliana (Mouse-ear cress) PE=2 SV=1	S	Function unknown	PREDICTED: BTB/POZ domain-containing protein At3g19850-like [Nelumbo nucifera]
C01_transcript_22375	68.38	84.26	74.76	21.77	17.33	23.33	6.54	5.55	5.93	--	--	--	K03938|2.71063e-29|bvg:104888771|K03938 NADH dehydrogenase (ubiquinone) Fe-S protein 5 | (RefSeq) NADH dehydrogenase [ubiquinone] iron-sulfur protein 5-B-like	Oxidative phosphorylation (ko00190)	--	--	NADH:ubiquinone oxidoreductase, NDUFS5-15kDa	NADH dehydrogenase [ubiquinone] iron-sulfur protein 5-B GN=At3g62790 OS=Arabidopsis thaliana (Mouse-ear cress) PE=3 SV=1	I	Lipid transport and metabolism	PREDICTED: NADH dehydrogenase [ubiquinone] iron-sulfur protein 5-B [Beta vulgaris subsp. vulgaris]
C01_transcript_22404	10.53	10.73	10.36	2.03	2.06	2.21	0.82	1.01	0.8	[O]	Posttranslational modification, protein turnover, chaperones	--	--	--	[T]	Signal transduction mechanisms	Protein tyrosine kinase;; Protein kinase domain;; Protein tyrosine kinase	Serine/threonine-protein kinase HT1 GN=HT1 OS=Arabidopsis thaliana (Mouse-ear cress) PE=1 SV=1	T	Signal transduction mechanisms	Protein kinase domain [Macleaya cordata]
C01_transcript_22417	1.43	1.48	1.52	1.84	2.84	3.37	11.88	9.57	11.34	--	--	Molecular Function: zinc ion binding (GO:0008270);;	--	--	[TZ]	--	LIM domain;; LIM domain	LIM domain-containing protein WLIM1 {ECO:0000305} OS=Arabidopsis thaliana (Mouse-ear cress) PE=1 SV=1	Z	Cytoskeleton	PREDICTED: LIM domain-containing protein WLIM1-like [Ziziphus jujuba]
C01_transcript_22419	229.39	234.49	236.2	57.56	55.34	67.48	25.28	32.18	28.28	--	--	Cellular Component: mitochondrial proton-transporting ATP synthase complex, coupling factor F(o) (GO:0000276);; Molecular Function: hydrogen ion transmembrane transporter activity (GO:0015078);; Biological Process: ATP synthesis coupled proton transport (GO:0015986);; Molecular Function: hydrolase activity (GO:0016787);;	K02138|5.34606e-32|vvi:100241092|K02138 F-type H+-transporting ATPase subunit d | (RefSeq) ATP synthase subunit d, mitochondrial-like	Oxidative phosphorylation (ko00190)	[C]	Energy production and conversion	--	ATP synthase subunit d, mitochondrial GN=At3g52300 OS=Arabidopsis thaliana (Mouse-ear cress) PE=1 SV=3	S	Function unknown	unnamed protein product, partial [Vitis vinifera]
C01_transcript_22448	0.56	0.46	0.85	2.9	1.8	2.25	6.71	8.8	7.89	[G]	Carbohydrate transport and metabolism	Biological Process: polysaccharide catabolic process (GO:0000272);; Molecular Function: beta-amylase activity (GO:0016161);;	--	--	--	--	Glycosyl hydrolase family 14;; Glycosyl hydrolase family 14;; Glycosyl hydrolase family 14;; Glycosyl hydrolase family 14	Beta-amylase GN=BMY1 OS=Hordeum vulgare (Barley) PE=1 SV=1	G	Carbohydrate transport and metabolism	PREDICTED: beta-amylase-like [Fragaria vesca subsp. vesca]
C01_transcript_22502	3.37	4.73	4.42	13.5	11.5	10.74	6.94	7.47	7.43	[V]	Defense mechanisms	Molecular Function: ATP binding (GO:0005524);; Cellular Component: integral component of membrane (GO:0016021);; Molecular Function: 2-alkenal reductase [NAD(P)] activity (GO:0032440);; Molecular Function: ATPase activity, coupled to transmembrane movement of substances (GO:0042626);; Biological Process: transmembrane transport (GO:0055085);; Biological Process: oxidation-reduction process (GO:00…	K05666|0|rcu:8277053|K05666 ATP-binding cassette, subfamily C (CFTR/MRP), member 2 | (RefSeq) ABC transporter C family member 10	--	[Q]	Secondary metabolites biosynthesis, transport and catabolism	ABC transporter;; ABC transporter transmembrane region;; ABC transporter;; ABC transporter	ABC transporter C family member 10 GN=F17J16.190 OS=Arabidopsis thaliana (Mouse-ear cress) PE=2 SV=2	V	Defense mechanisms	ABC transporter C family member 10-like [Quercus suber]
C01_transcript_22505	28.6	31.13	28.16	5.77	7.7	7.8	4.48	3.74	4.7	--	--	--	--	--	[S]	Function unknown	--	--	S	Function unknown	BCNT-C domain [Macleaya cordata]
C01_transcript_22517	72.4	59.27	63.55	13.9	9.08	8.14	1.51	2.61	1.72	[E]	Amino acid transport and metabolism	Molecular Function: aromatic-L-amino-acid decarboxylase activity (GO:0004058);; Molecular Function: tyrosine decarboxylase activity (GO:0004837);; Biological Process: cellular amino acid metabolic process (GO:0006520);; Molecular Function: pyridoxal phosphate binding (GO:0030170);;	K01592|3.91864e-124|nnu:104588789|K01592 tyrosine decarboxylase [EC:4.1.1.25] | (RefSeq) tyrosine/DOPA decarboxylase 2-like	Tyrosine metabolism (ko00350);Isoquinoline alkaloid biosynthesis (ko00950)	[E]	Amino acid transport and metabolism	Pyridoxal-dependent decarboxylase conserved domain	Tyrosine decarboxylase GN=TYDC2 OS=Papaver somniferum (Opium poppy) PE=2 SV=1	E	Amino acid transport and metabolism	Pyridoxal phosphate-dependent decarboxylase [Macleaya cordata]
C01_transcript_22526	1.1	1.19	1.32	0.35	0.35	0.28	3.38	3.66	3.24	--	--	Molecular Function: monooxygenase activity (GO:0004497);; Molecular Function: iron ion binding (GO:0005506);; Cellular Component: endoplasmic reticulum (GO:0005783);; Biological Process: multicellular organism development (GO:0007275);; Biological Process: brassinosteroid homeostasis (GO:0010268);; Cellular Component: integral component of membrane (GO:0016021);; Biological Process: sterol metabo…	K09587|1.92972e-47|pop:POPTR_0007s12730g|K09587 steroid 22-alpha-hydroxylase [EC:1.14.13.-] | (RefSeq) hypothetical protein	Brassinosteroid biosynthesis (ko00905)	[QI]	--	Cytochrome P450;; Bystin	Cytochrome P450 90B1 GN=T3A5.40 OS=Arabidopsis thaliana (Mouse-ear cress) PE=1 SV=2	Q	Secondary metabolites biosynthesis, transport and catabolism	cytochrome P450 90B1 isoform X3 [Manihot esculenta]
C01_transcript_22711	5.47	10.23	11.17	81.37	76.05	104.79	30.87	38.95	33.81	[G]	Carbohydrate transport and metabolism	Biological Process: polysaccharide catabolic process (GO:0000272);; Cellular Component: chloroplast (GO:0009507);; Molecular Function: beta-amylase activity (GO:0016161);;	--	--	--	--	Glycosyl hydrolase family 14;; Glycosyl hydrolase family 14	Beta-amylase GN=BMY1 OS=Glycine max (Soybean) PE=1 SV=3	G	Carbohydrate transport and metabolism	Glycoside hydrolase [Macleaya cordata]
C01_transcript_22744	1.4	1.54	0.69	1.88	1.76	2.22	37.27	33.72	36.37	--	--	Molecular Function: monooxygenase activity (GO:0004497);; Molecular Function: iron ion binding (GO:0005506);; Cellular Component: integral component of membrane (GO:0016021);; Molecular Function: oxidoreductase activity, acting on paired donors, with incorporation or reduction of molecular oxygen (GO:0016705);; Molecular Function: heme binding (GO:0020037);; Biological Process: oxidation-reductio…	K09587|2.16106e-25|nnu:104595706|K09587 steroid 22-alpha-hydroxylase [EC:1.14.13.-] | (RefSeq) cytochrome P450 90B1-like	Brassinosteroid biosynthesis (ko00905)	[QI]	--	--	Cytochrome P450 90B1 GN=T3A5.40 OS=Arabidopsis thaliana (Mouse-ear cress) PE=1 SV=2	Q	Secondary metabolites biosynthesis, transport and catabolism	Cytochrome P450 [Macleaya cordata]
C01_transcript_22773	6.74	7.19	7.84	13.8	9.97	11.69	31.69	30.88	33.26	--	--	--	--	--	--	--	--	Protein DEFECTIVE IN MERISTEM SILENCING 3 GN=F2K15.110 OS=Arabidopsis thaliana (Mouse-ear cress) PE=1 SV=1	S	Function unknown	hypothetical protein BVC80_1101g15 [Macleaya cordata]
C01_transcript_22831	15.63	14.48	15.79	3.43	3.2	3.09	0.64	2.65	1.55	--	--	--	--	--	--	--	--	--	--	--	hypothetical protein BVC80_8563g4 [Macleaya cordata]
C01_transcript_22863	0.9	0.94	0.81	1.83	1.29	0.61	5.58	5.93	5.31	--	--	Molecular Function: binding (GO:0005488);; Biological Process: cellular aromatic compound metabolic process (GO:0006725);; Biological Process: cellular nitrogen compound metabolic process (GO:0034641);; Biological Process: heterocycle metabolic process (GO:0046483);; Biological Process: organic cyclic compound metabolic process (GO:1901360);;	--	--	[R]	General function prediction only	zinc-binding in reverse transcriptase;; Protein tyrosine kinase;; RRM in Demeter	Putative ribonuclease H protein At1g65750 GN=At1g65750 OS=Arabidopsis thaliana (Mouse-ear cress) PE=3 SV=1	S	Function unknown	Reverse transcriptase zinc-binding domain [Macleaya cordata]
C01_transcript_22875	21.64	24.17	24.12	2.62	2.23	3.24	0.69	0.77	0.76	--	--	Biological Process: metabolic process (GO:0008152);; Molecular Function: amino acid binding (GO:0016597);;	--	--	--	--	ACT domain	ACT domain-containing protein ACR11 {ECO:0000305} (Precursor) OS=Arabidopsis thaliana (Mouse-ear cress) PE=1 SV=1	S	Function unknown	PREDICTED: ACT domain-containing protein DS12, chloroplastic isoform X1 [Nelumbo nucifera]
C01_transcript_22884	19.07	17.11	18.34	4.1	3.23	2.97	0.83	0.72	0.45	[T]	Signal transduction mechanisms	Molecular Function: protein serine/threonine kinase activity (GO:0004674);; Molecular Function: ATP binding (GO:0005524);; Biological Process: protein phosphorylation (GO:0006468);; Cellular Component: integral component of membrane (GO:0016021);;	K04733|7.64093e-171|nnu:104591889|K04733 interleukin-1 receptor-associated kinase 4 [EC:2.7.11.1] | (RefSeq) putative serine/threonine-protein kinase	--	[T]	Signal transduction mechanisms	Protein tyrosine kinase;; Protein kinase domain	Serine/threonine-protein kinase-like protein ACR4 (Precursor) GN=ACR4 OS=Arabidopsis thaliana (Mouse-ear cress) PE=1 SV=1	T	Signal transduction mechanisms	Protein kinase domain [Macleaya cordata]
C01_transcript_22939	62.02	60.82	57.61	11.26	12.82	12.53	7.76	7.32	8.56	[I]	Lipid transport and metabolism	Molecular Function: biotin carboxylase activity (GO:0004075);; Molecular Function: ATP binding (GO:0005524);; Molecular Function: metal ion binding (GO:0046872);;	K01961|0|nnu:104606258|K01961 acetyl-CoA carboxylase, biotin carboxylase subunit [EC:6.4.1.2 6.3.4.14] | (RefSeq) biotin carboxylase 2, chloroplastic	Fatty acid biosynthesis (ko00061);Pyruvate metabolism (ko00620);Propanoate metabolism (ko00640);Carbon metabolism (ko01200);Fatty acid metabolism (ko01212)	[IE]	--	Carbamoyl-phosphate synthase L chain, ATP binding domain;; Biotin carboxylase, N-terminal domain;; Biotin carboxylase C-terminal domain;; ATP-grasp domain;; D-ala D-ala ligase C-terminus	Biotin carboxylase 1, chloroplastic (Precursor) GN=POPTRDRAFT_831870 OS=Populus trichocarpa (Western balsam poplar) PE=2 SV=1	I	Lipid transport and metabolism	hypothetical protein AQUCO_01800183v1 [Aquilegia coerulea]
C01_transcript_22990	32.7	31.74	31.3	4.96	3.85	4.47	1.1	1.5	1.6	[O]	Posttranslational modification, protein turnover, chaperones	--	--	--	[O]	Posttranslational modification, protein turnover, chaperones	AAA domain (Cdc48 subfamily)	Chaperone protein ClpC2, chloroplastic (Precursor) GN=CLPC2 OS=Oryza sativa subsp. japonica (Rice) PE=2 SV=2	O	Posttranslational modification, protein turnover, chaperones	PREDICTED: protein SMAX1-LIKE 6-like [Nelumbo nucifera]
C01_transcript_23020	12.92	11.78	11.81	15.37	16.07	15.07	43.25	42.12	45.38	--	--	--	--	--	--	--	--	--	S	Function unknown	hypothetical protein BVC80_8797g20 [Macleaya cordata]
C01_transcript_23047	70.1	71.14	71.87	13.51	12.99	13.1	7.71	6.77	6.69	[M]	Cell wall/membrane/envelope biogenesis	Molecular Function: protein kinase activity (GO:0004672);; Molecular Function: ATP binding (GO:0005524);; Biological Process: protein phosphorylation (GO:0006468);;	--	--	[T]	Signal transduction mechanisms	Protein tyrosine kinase;; Protein kinase domain;; Kinase-like	Serine/threonine-protein kinase HT1 GN=HT1 OS=Arabidopsis thaliana (Mouse-ear cress) PE=1 SV=1	T	Signal transduction mechanisms	Protein kinase domain [Macleaya cordata]
C01_transcript_23098	10.27	9.22	14.01	13.72	15.4	14.77	45.94	50.23	52.48	[BQ]	Chromatin structure and dynamics;; Secondary metabolites biosynthesis, transport and catabolism	Molecular Function: hydrolase activity (GO:0016787);;	K11418|0|vvi:100264550|K11418 histone deacetylase 11 [EC:3.5.1.98] | (RefSeq) histone deacetylase 2	--	[B]	Chromatin structure and dynamics	Histone deacetylase domain	Histone deacetylase 2 GN=HDA2 OS=Arabidopsis thaliana (Mouse-ear cress) PE=2 SV=2	BQ	Chromatin structure and dynamics;; Secondary metabolites biosynthesis, transport and catabolism	PREDICTED: histone deacetylase 2 [Vitis vinifera]
C01_transcript_23142	2.26	2.74	2.33	18.71	12.16	14.68	0	0.21	0	--	--	--	--	--	--	--	--	NAC domain-containing protein 43 GN=F19D11.5 OS=Arabidopsis thaliana (Mouse-ear cress) PE=2 SV=2	K	Transcription	NAC domain-containing protein 43-like [Durio zibethinus]
C01_transcript_23225	27.07	25.66	28.26	5.97	5.33	6.19	1.65	2	1.4	[T]	Signal transduction mechanisms	Cellular Component: membrane (GO:0016020);;	--	--	[R]	General function prediction only	Domain of unknown function;; Ankyrin repeats (3 copies);; Ankyrin repeats (many copies);; Ankyrin repeat;; Ankyrin repeats (many copies);; Ankyrin repeat	Ankyrin repeat-containing protein At5g02620 GN=At5g02620 OS=Arabidopsis thaliana (Mouse-ear cress) PE=1 SV=1	S	Function unknown	Ankyrin repeat [Macleaya cordata]
C01_transcript_23301	56.02	58.9	52.16	6.24	5.56	6.29	1.72	2.04	2.3	--	--	Molecular Function: structural constituent of ribosome (GO:0003735);; Biological Process: translation (GO:0006412);; Biological Process: mitochondrial transport (GO:0006839);; Cellular Component: integral component of membrane (GO:0016021);; Cellular Component: mitochondrial membrane (GO:0031966);; Biological Process: transmembrane transport (GO:0055085);;	K15104|1.33716e-143|gmx:100775558|K15104 solute carrier family 25 (mitochondrial oxoglutarate transporter), member 11 | (RefSeq) mitochondrial uncoupling protein 5-like	--	[C]	Energy production and conversion	Mitochondrial carrier protein	Mitochondrial uncoupling protein 5 GN=F14M13.10 OS=Arabidopsis thaliana (Mouse-ear cress) PE=2 SV=1	S	Function unknown	Mitochondrial brown fat uncoupling protein [Macleaya cordata]
C01_transcript_23354	0	0	0	119.8	136.62	139.44	45.39	44.76	36.65	[G]	Carbohydrate transport and metabolism	Biological Process: polysaccharide catabolic process (GO:0000272);; Cellular Component: chloroplast (GO:0009507);; Molecular Function: beta-amylase activity (GO:0016161);;	--	--	--	--	Glycosyl hydrolase family 14	Beta-amylase GN=BMY1 OS=Vigna unguiculata (Cowpea) PE=2 SV=1	G	Carbohydrate transport and metabolism	Glycoside hydrolase [Macleaya cordata]
C01_transcript_23363	53.51	64.39	64.01	15.27	11.81	15.3	12.32	6.94	2.86	--	--	--	--	--	--	--	--	--	--	--	--
C01_transcript_23420	35.16	30.53	36.11	5.86	7.11	5.57	1.96	1.37	1.32	--	--	Cellular Component: endosome (GO:0005768);; Cellular Component: vacuolar membrane (GO:0005774);; Cellular Component: trans-Golgi network (GO:0005802);; Molecular Function: S-adenosylmethionine-dependent methyltransferase activity (GO:0008757);; Cellular Component: integral component of membrane (GO:0016021);; Biological Process: methylation (GO:0032259);;	--	--	--	--	Putative S-adenosyl-L-methionine-dependent methyltransferase;; Methyltransferase domain	Probable methyltransferase PMT18 GN=At1g33170 OS=Arabidopsis thaliana (Mouse-ear cress) PE=2 SV=1	S	Function unknown	putative S-adenosyl-L-methionine-dependent methyltransferase [Macleaya cordata]
C01_transcript_23471	0.53	0.27	0.69	0.84	1.02	0.86	3.56	4.73	4.21	--	--	--	--	--	--	--	Transposase family tnp2	--	--	--	PREDICTED: uncharacterized protein LOC105961517 [Erythranthe guttata]
C01_transcript_23506	52.85	55.61	51.2	14.55	14.85	13.28	9.38	7.85	9.23	--	--	Cellular Component: mitochondrial respiratory chain complex I (GO:0005747);;	K03950|5.1783e-51|jcu:105631242|K03950 NADH dehydrogenase (ubiquinone) 1 alpha subcomplex subunit 6 | (RefSeq) NADH dehydrogenase [ubiquinone] 1 alpha subcomplex subunit 6	Oxidative phosphorylation (ko00190)	[C]	Energy production and conversion	--	NADH dehydrogenase [ubiquinone] 1 alpha subcomplex subunit 6 GN=At3g12260 OS=Arabidopsis thaliana (Mouse-ear cress) PE=2 SV=1	I	Lipid transport and metabolism	NADH dehydrogenase (ubiquinone) 1 alpha subcomplex subunit 6 [Ananas comosus]
C01_transcript_23568	15.99	16.56	14.34	3.17	3.21	3.53	1.42	1.68	1.73	[K]	Transcription	--	--	--	[R]	General function prediction only	Leucine rich repeat;; Leucine Rich repeats (2 copies);; Leucine Rich Repeat	Receptor-like protein 12 (Precursor) GN=RLP12 OS=Arabidopsis thaliana (Mouse-ear cress) PE=2 SV=2	S	Function unknown	PREDICTED: receptor-like protein 12 [Nelumbo nucifera]
C01_transcript_23614	35.43	33.98	34.77	10.29	10.92	8.6	1.32	1.02	1.61	[E]	Amino acid transport and metabolism	Cellular Component: mitochondrion (GO:0005739);; Cellular Component: vacuolar membrane (GO:0005774);; Molecular Function: zinc ion binding (GO:0008270);; Molecular Function: alanine-glyoxylate transaminase activity (GO:0008453);; Biological Process: arginine catabolic process to glutamate (GO:0019544);; Molecular Function: pyridoxal phosphate binding (GO:0030170);; Molecular Function: identical p…	K00827|0|nnu:104605885|K00827 alanine-glyoxylate transaminase / (R)-3-amino-2-methylpropionate-pyruvate transaminase [EC:2.6.1.44 2.6.1.40] | (RefSeq) alanine--glyoxylate aminotransferase 2 homolog 1, mitochondrial	Alanine, aspartate and glutamate metabolism (ko00250);Glycine, serine and threonine metabolism (ko00260);Cysteine and methionine metabolism (ko00270);Valine, leucine and isoleucine degradation (ko00280)	[E]	Amino acid transport and metabolism	Aminotransferase class-III	Alanine--glyoxylate aminotransferase 2 homolog 1, mitochondrial (Precursor) GN=AGT2 OS=Arabidopsis thaliana (Mouse-ear cress) PE=2 SV=1	E	Amino acid transport and metabolism	PREDICTED: alanine--glyoxylate aminotransferase 2 homolog 1, mitochondrial [Nelumbo nucifera]
C01_transcript_23621	16.3	16.18	17.97	24.16	23	21.6	59.38	63.68	62.52	[M]	Cell wall/membrane/envelope biogenesis	Molecular Function: transferase activity (GO:0016740);;	K09480|0|nnu:104590241|K09480 digalactosyldiacylglycerol synthase [EC:2.4.1.241] | (RefSeq) digalactosyldiacylglycerol synthase 1, chloroplastic	Glycerolipid metabolism (ko00561)	--	--	Glycosyl transferases group 1;; Glycosyl transferases group 1	Digalactosyldiacylglycerol synthase 1, chloroplastic (Precursor) GN=DGD1 OS=Lotus japonicus (Lotus corniculatus var. japonicus) PE=2 SV=1	S	Function unknown	Glycosyl transferase [Macleaya cordata]
C01_transcript_23622	111.96	101.97	106.9	19.4	15.62	16.56	6.14	7.46	5.99	[C]	Energy production and conversion	Molecular Function: oxidoreductase activity, acting on CH-OH group of donors (GO:0016614);; Molecular Function: tetrahydroberberine oxidase activity (GO:0050328);; Molecular Function: flavin adenine dinucleotide binding (GO:0050660);; Biological Process: oxidation-reduction process (GO:0055114);;	--	--	--	--	FAD binding domain;; Berberine and berberine like	Tetrahydrocannabinolic acid synthase (Precursor) OS=Cannabis sativa (Hemp) PE=1 SV=1	C	Energy production and conversion	FAD linked oxidase [Macleaya cordata]
C01_transcript_23635	96.9	91.84	93.43	7607.28	7681.82	7645.32	1913.98	1962.11	1895.44	[G]	Carbohydrate transport and metabolism	Biological Process: polysaccharide catabolic process (GO:0000272);; Molecular Function: beta-amylase activity (GO:0016161);;	--	--	--	--	Glycosyl hydrolase family 14;; Glycosyl hydrolase family 14	Beta-amylase GN=BMY1 OS=Vigna unguiculata (Cowpea) PE=2 SV=1	G	Carbohydrate transport and metabolism	Glycoside hydrolase [Macleaya cordata]
C01_transcript_23659	34.31	35.63	32.49	10.04	8.55	8.83	3.14	4.55	4.91	--	--	Cellular Component: integral component of membrane (GO:0016021);;	--	--	[S]	Function unknown	Per1-like family	--	S	Function unknown	Per1-like [Macleaya cordata]
C01_transcript_23662	0.57	1.08	0.8	1.44	1.13	1.13	16.34	17.05	16.75	[T]	Signal transduction mechanisms	Molecular Function: voltage-gated potassium channel activity (GO:0005249);; Cellular Component: integral component of plasma membrane (GO:0005887);; Biological Process: regulation of membrane potential (GO:0042391);; Biological Process: potassium ion transmembrane transport (GO:0071805);;	K05391|0|nnu:104598015|K05391 cyclic nucleotide gated channel, other eukaryote | (RefSeq) cyclic nucleotide-gated ion channel 2	Plant-pathogen interaction (ko04626)	[PT]	--	Ion transport protein;; Cyclic nucleotide-binding domain	Cyclic nucleotide-gated ion channel 2 GN=T20K14_20 OS=Arabidopsis thaliana (Mouse-ear cress) PE=1 SV=1	U	Intracellular trafficking, secretion, and vesicular transport	Cyclic nucleotide-binding domain [Macleaya cordata]
C01_transcript_23734	11.93	16.39	15.29	4.45	3.21	3.78	86.48	78.28	79.39	[QV]	Secondary metabolites biosynthesis, transport and catabolism;; Defense mechanisms	Cellular Component: membrane (GO:0016020);; Molecular Function: oxidoreductase activity, acting on paired donors, with incorporation or reduction of molecular oxygen, NAD(P)H as one donor, and incorporation of one atom of oxygen (GO:0016709);; Biological Process: secondary metabolite biosynthetic process (GO:0044550);; Molecular Function: metal ion binding (GO:0046872);;	--	--	[Q]	Secondary metabolites biosynthesis, transport and catabolism	Cytochrome P450	Cytochrome P450 82C4 GN=CYP82C4 OS=Arabidopsis thaliana (Mouse-ear cress) PE=2 SV=1	Q	Secondary metabolites biosynthesis, transport and catabolism	Cytochrome P450 [Macleaya cordata]
C01_transcript_23831	19.7	21.87	22.33	104.58	104.34	119.83	57.24	47.93	52.55	[G]	Carbohydrate transport and metabolism	Biological Process: polysaccharide catabolic process (GO:0000272);; Molecular Function: beta-amylase activity (GO:0016161);;	--	--	--	--	Glycosyl hydrolase family 14	Beta-amylase GN=BMY1 OS=Vigna unguiculata (Cowpea) PE=2 SV=1	G	Carbohydrate transport and metabolism	Glycoside hydrolase [Macleaya cordata]
C01_transcript_24017	8.75	9.09	7.62	1.28	0.88	0.87	0.25	0.2	0.23	--	--	Cellular Component: membrane (GO:0016020);;	--	--	--	--	Plant protein of unknown function	Putative UPF0481 protein At3g02645 GN=At3g02645 OS=Arabidopsis thaliana (Mouse-ear cress) PE=3 SV=1	S	Function unknown	PREDICTED: putative UPF0481 protein At3g02645 [Nelumbo nucifera]
C01_transcript_24029	11.05	10.29	10.64	1.46	1.68	1.64	0.2	0.51	0.19	--	--	Molecular Function: aspartic-type endopeptidase activity (GO:0004190);; Biological Process: proteolysis (GO:0006508);; Biological Process: protein catabolic process (GO:0030163);;	--	--	[O]	Posttranslational modification, protein turnover, chaperones	Xylanase inhibitor C-terminal;; Xylanase inhibitor N-terminal	Basic 7S globulin low kDa subunit (Precursor) GN=BG OS=Glycine max (Soybean) PE=1 SV=2	O	Posttranslational modification, protein turnover, chaperones	PREDICTED: basic 7S globulin 2-like [Nelumbo nucifera]
C01_transcript_24062	6.2	5.68	4.64	1.73	0.94	1.17	0.44	0.43	0.43	--	--	--	--	--	--	--	N-terminal C2 in EEIG1 and EHBP1 proteins	--	S	Function unknown	PREDICTED: uncharacterized protein LOC104591675 isoform X3 [Nelumbo nucifera]
C01_transcript_24131	0.47	0.78	0.59	1.94	2.27	2.07	0	0.31	0.06	--	--	Molecular Function: oxidoreductase activity, acting on single donors with incorporation of molecular oxygen, incorporation of two atoms of oxygen (GO:0016702);; Biological Process: oxylipin biosynthetic process (GO:0031408);; Molecular Function: metal ion binding (GO:0046872);; Biological Process: oxidation-reduction process (GO:0055114);;	K00454|0|aip:107629000|K00454 lipoxygenase [EC:1.13.11.12] | (RefSeq) linoleate 13S-lipoxygenase 2-1, chloroplastic-like	Linoleic acid metabolism (ko00591);alpha-Linolenic acid metabolism (ko00592)	--	--	Lipoxygenase;; Lipoxygenase;; PLAT/LH2 domain;; Lipoxygenase;; Lipoxygenase	Linoleate 13S-lipoxygenase 2-1, chloroplastic (Precursor) GN=LOX2.1 OS=Solanum tuberosum (Potato) PE=1 SV=1	S	Function unknown	Linoleate 13S-lipoxygenase 2-1, chloroplastic [Apostasia shenzhenica]
C01_transcript_24132	74.47	154.48	63.99	4306.19	5078.27	3871.87	2998.18	2791.01	2923.31	[G]	Carbohydrate transport and metabolism	Biological Process: polysaccharide catabolic process (GO:0000272);; Molecular Function: beta-amylase activity (GO:0016161);;	--	--	--	--	Glycosyl hydrolase family 14	Beta-amylase GN=BMY1 OS=Glycine max (Soybean) PE=1 SV=3	G	Carbohydrate transport and metabolism	hypothetical protein VITISV_005286 [Vitis vinifera]
C01_transcript_24172	63.34	67.99	64.46	15.76	14.11	16	8.39	9.45	7.77	[C]	Energy production and conversion	Molecular Function: oxidoreductase activity (GO:0016491);;	--	--	--	--	FAD binding domain;; Berberine and berberine like	Tetrahydrocannabinolic acid synthase (Precursor) OS=Cannabis sativa (Hemp) PE=1 SV=1	C	Energy production and conversion	FAD linked oxidase [Macleaya cordata]
C01_transcript_24211	0.31	0.48	0.29	1.37	1.69	1.71	15.48	18.64	15.39	[O]	Posttranslational modification, protein turnover, chaperones	Molecular Function: ATP binding (GO:0005524);; Biological Process: protein folding (GO:0006457);; Biological Process: response to heat (GO:0009408);; Molecular Function: heat shock protein binding (GO:0031072);; Molecular Function: metal ion binding (GO:0046872);; Molecular Function: unfolded protein binding (GO:0051082);;	K09503|9.48657e-16|gra:105799277|K09503 DnaJ homolog subfamily A member 2 | (RefSeq) dnaJ protein homolog	Protein processing in endoplasmic reticulum (ko04141)	[O]	Posttranslational modification, protein turnover, chaperones	DnaJ domain	Chaperone protein dnaJ 3 (Precursor) GN=F26G5.60 OS=Arabidopsis thaliana (Mouse-ear cress) PE=1 SV=2	O	Posttranslational modification, protein turnover, chaperones	PREDICTED: dnaJ protein homolog [Ipomoea nil]
C01_transcript_24235	0.04	0.06	0.15	8.44	7.85	7.7	66.91	66.32	71.07	[G]	Carbohydrate transport and metabolism	Molecular Function: sugar:proton symporter activity (GO:0005351);; Molecular Function: glucose transmembrane transporter activity (GO:0005355);; Cellular Component: integral component of plasma membrane (GO:0005887);; Biological Process: proton transport (GO:0015992);; Biological Process: glucose import (GO:0046323);; Biological Process: glucose transmembrane transport (GO:1904659);;	--	--	[R]	General function prediction only	Sugar (and other) transporter;; Major Facilitator Superfamily	Polyol transporter 5 GN=PLT5 OS=Arabidopsis thaliana (Mouse-ear cress) PE=1 SV=2	G	Carbohydrate transport and metabolism	Sugar/inositol transporter [Macleaya cordata]
C01_transcript_24362	17.54	18.97	18.96	37.93	35.93	37.1	174.91	173.96	183.17	--	--	--	--	--	--	--	--	--	S	Function unknown	hypothetical protein BVC80_1595g23 [Macleaya cordata]
C01_transcript_24401	11.22	11.71	11.16	14.4	14.29	13.32	46.95	40.59	43.64	[TK]	Signal transduction mechanisms;; Transcription	Biological Process: regulation of gene expression (GO:0010468);; Biological Process: cellular metabolic process (GO:0044237);; Biological Process: single-organism process (GO:0044699);; Biological Process: regulation of cellular process (GO:0050794);;	K12127|0|vvi:100258790|K12127 pseudo-response regulator 1 | (RefSeq) two-component response regulator-like APRR1	Circadian rhythm - plant (ko04712)	[K]	Transcription	Response regulator receiver domain;; CCT motif	Two-component response regulator-like PRR1 OS=Oryza sativa subsp. japonica (Rice) PE=2 SV=2	K	Transcription	Signal transduction response regulator [Macleaya cordata]
C01_transcript_24404	0.47	0.74	0	5.99	4.86	3.24	22.14	12.44	10.32	[G]	Carbohydrate transport and metabolism	Biological Process: polysaccharide catabolic process (GO:0000272);; Cellular Component: chloroplast (GO:0009507);; Molecular Function: beta-amylase activity (GO:0016161);;	--	--	--	--	Glycosyl hydrolase family 14	Beta-amylase GN=BMY1 OS=Glycine max (Soybean) PE=1 SV=3	G	Carbohydrate transport and metabolism	hypothetical protein CUMW_234840 [Citrus unshiu]
C01_transcript_24429	20	22.71	20.56	2.35	2.48	2.35	0.21	0.14	0.04	[IR]	Lipid transport and metabolism;; General function prediction only	Cellular Component: integral component of membrane (GO:0016021);; Molecular Function: hydrolase activity, acting on ester bonds (GO:0016788);;	--	--	--	--	GDSL-like Lipase/Acylhydrolase;; GDSL-like Lipase/Acylhydrolase	GDSL esterase/lipase At3g62280 (Precursor) GN=At3g62280 OS=Arabidopsis thaliana (Mouse-ear cress) PE=2 SV=1	S	Function unknown	Lipase [Macleaya cordata]
C01_transcript_24463	129.47	126.61	125.37	314.21	329.74	330.72	1007.62	1017.89	1023.12	[E]	Amino acid transport and metabolism	--	--	--	--	--	Aluminium induced protein;; Glutamine amidotransferase domain;; Glutamine amidotransferase domain	Stem-specific protein TSJT1 GN=TSJT1 OS=Nicotiana tabacum (Common tobacco) PE=2 SV=1	S	Function unknown	PREDICTED: stem-specific protein TSJT1 [Ziziphus jujuba]
C01_transcript_24516	56.58	57.31	56.65	14.58	9.47	8.54	1.43	1.19	1.22	--	--	Cellular Component: mitochondrion (GO:0005739);;	K00799|1.46447e-09|egr:104416441|K00799 glutathione S-transferase [EC:2.5.1.18] | (RefSeq) glutathione S-transferase	Glutathione metabolism (ko00480)	--	--	--	--	S	Function unknown	hypothetical protein M569_00243, partial [Genlisea aurea]
C01_transcript_24529	1.1	1.42	0.94	0.09	0.12	0.07	2.5	2.02	2.34	[G]	Carbohydrate transport and metabolism	Molecular Function: catalytic activity (GO:0003824);; Biological Process: trehalose biosynthetic process (GO:0005992);;	K16055|0|fve:101312923|K16055 trehalose 6-phosphate synthase/phosphatase [EC:2.4.1.15 3.1.3.12] | (RefSeq) probable alpha,alpha-trehalose-phosphate synthase [UDP-forming] 10	Starch and sucrose metabolism (ko00500)	[G]	Carbohydrate transport and metabolism	Glycosyltransferase family 20;; Glycosyltransferase family 20;; Trehalose-phosphatase;; Trehalose-phosphatase	Probable alpha,alpha-trehalose-phosphate synthase [UDP-forming] 9 GN=TPS9 OS=Arabidopsis thaliana (Mouse-ear cress) PE=2 SV=1	G	Carbohydrate transport and metabolism	Glycosyl transferase [Macleaya cordata]
C01_transcript_24556	7.22	10.87	5.2	19.33	20.76	16.42	117.75	103.92	113.94	--	--	Molecular Function: DNA binding (GO:0003677);; Cellular Component: nucleus (GO:0005634);; Biological Process: regulation of transcription, DNA-templated (GO:0006355);;	--	--	[K]	Transcription	KNOX2 domain;; Homeobox KN domain;; KNOX1 domain;; ELK domain;; Homeobox domain	Homeobox protein knotted-1-like 3 GN=KNAT3 OS=Arabidopsis thaliana (Mouse-ear cress) PE=1 SV=1	K	Transcription	PREDICTED: homeobox protein knotted-1-like 13 isoform X2 [Nelumbo nucifera]
C01_transcript_24584	680.41	697.87	658.24	172.22	163.12	162.84	24.38	20.77	23.09	[R]	General function prediction only	--	--	--	--	--	Fasciclin domain	Fasciclin-like arabinogalactan protein 6 (Precursor) GN=FLA6 OS=Arabidopsis thaliana (Mouse-ear cress) PE=2 SV=2	M	Cell wall/membrane/envelope biogenesis	FAS1 domain [Macleaya cordata]
C01_transcript_24635	191.94	187.59	180.73	45.85	44.92	47.14	20.32	16.78	17.4	--	--	Molecular Function: aspartic-type endopeptidase activity (GO:0004190);; Biological Process: proteolysis (GO:0006508);; Cellular Component: plant-type cell wall (GO:0009505);; Cellular Component: chloroplast (GO:0009507);; Cellular Component: apoplast (GO:0048046);;	--	--	[O]	Posttranslational modification, protein turnover, chaperones	Xylanase inhibitor N-terminal;; Xylanase inhibitor C-terminal;; Eukaryotic aspartyl protease	Protein ASPARTIC PROTEASE IN GUARD CELL 2 (Precursor) GN=ASPG2 OS=Arabidopsis thaliana (Mouse-ear cress) PE=2 SV=1	O	Posttranslational modification, protein turnover, chaperones	Peptidase A1 [Macleaya cordata]
C01_transcript_24640	46.41	44.01	41.5	60.29	55.6	61.91	206.27	202.8	204.27	--	--	--	--	--	--	--	--	Uncharacterized protein At3g27210 GN=Y-2 OS=Arabidopsis thaliana (Mouse-ear cress) PE=1 SV=1	S	Function unknown	hypothetical protein BVC80_1837g353 [Macleaya cordata]
C01_transcript_24715	175.19	164.15	152.92	13.55	8.98	11.26	0	0.54	1.71	--	--	--	--	--	--	--	Probable lipid transfer	--	S	Function unknown	hypothetical protein POPTR_0003s08230g [Populus trichocarpa]
C01_transcript_24780	2.23	1.55	1.63	3.44	1.83	2.5	9.06	9.33	8.11	--	--	--	K05658|1.17998e-10|thj:104812755|K05658 ATP-binding cassette, subfamily B (MDR/TAP), member 1 [EC:3.6.3.44] | (RefSeq) ABC transporter B family member 2-like	ABC transporters (ko02010)	[Q]	Secondary metabolites biosynthesis, transport and catabolism	--	ABC transporter B family member 2 (Precursor) GN=F20B18.70 OS=Arabidopsis thaliana (Mouse-ear cress) PE=1 SV=3	V	Defense mechanisms	PREDICTED: ABC transporter B family member 2-like [Tarenaya hassleriana]
C01_transcript_24797	0.28	0.45	0.13	16.79	15.69	19.2	3.65	4.04	3.7	--	--	Biological Process: polysaccharide catabolic process (GO:0000272);; Molecular Function: beta-amylase activity (GO:0016161);;	--	--	--	--	--	Beta-amylase GN=BMY1 OS=Trifolium repens (Creeping white clover) PE=2 SV=1	G	Carbohydrate transport and metabolism	Glycoside hydrolase [Macleaya cordata]
C01_transcript_24864	38.39	38.22	37.55	75.23	66.57	69.59	308.42	284.26	318.45	--	--	Molecular Function: electron carrier activity (GO:0009055);; Cellular Component: integral component of membrane (GO:0016021);;	--	--	--	--	Plastocyanin-like domain	Early nodulin-like protein 2 (Precursor) GN=At4g27520 OS=Arabidopsis thaliana (Mouse-ear cress) PE=1 SV=1	S	Function unknown	Plastocyanin-like [Macleaya cordata]
C01_transcript_24869	0.67	0.58	0.59	271.87	281.89	285.68	126.3	117.11	132.55	[G]	Carbohydrate transport and metabolism	Biological Process: polysaccharide catabolic process (GO:0000272);; Molecular Function: beta-amylase activity (GO:0016161);;	--	--	--	--	Glycosyl hydrolase family 14	Beta-amylase GN=BMY1 OS=Glycine max (Soybean) PE=1 SV=3	G	Carbohydrate transport and metabolism	Glycoside hydrolase [Macleaya cordata]
C01_transcript_24913	2.34	3.12	3.2	3.59	3.7	4.3	11.11	11.23	11.42	[R]	General function prediction only	--	--	--	[S]	Function unknown	WD domain, G-beta repeat;; Anaphase-promoting complex subunit 4 WD40 domain;; Eukaryotic translation initiation factor eIF2A	Protein Mut11 GN=Mut11 OS=Chlamydomonas reinhardtii (Chlamydomonas smithii) PE=2 SV=1	S	Function unknown	WD40 repeat [Macleaya cordata]
C01_transcript_24962	16.9	18.85	17.51	4.18	5.64	4.81	0.9	1.28	0.85	[I]	Lipid transport and metabolism	Biological Process: response to molecule of fungal origin (GO:0002238);; Cellular Component: cytoplasm (GO:0005737);; Biological Process: response to wounding (GO:0009611);; Molecular Function: (RS)-1-benzyl-1,2,3,4-tetrahydroisoquinoline N-methyltransferase activity (GO:0030776);; Molecular Function: (S)-coclaurine-N-methyltransferase activity (GO:0030794);; Biological Process: methylation (GO:0…	K13384|3.05782e-93|cit:102630136|K13384 (S)-coclaurine N-methyltransferase [EC:2.1.1.140] | (RefSeq) (S)-coclaurine N-methyltransferase	Isoquinoline alkaloid biosynthesis (ko00950)	--	--	Mycolic acid cyclopropane synthetase;; Methyltransferase domain;; Methyltransferase domain;; Methyltransferase domain;; Methyltransferase domain;; Methyltransferase domain;; Nodulation protein S (NodS);; Putative methyltransferase;; Tellurite resistance protein TehB;; Methyltransferase small domain	Pavine N-methyltransferase OS=Thalictrum flavum subsp. glaucum (Yellow meadow rue) PE=1 SV=1	M	Cell wall/membrane/envelope biogenesis	Mycolic acid cyclopropane synthase [Macleaya cordata]
C01_transcript_24978	9.65	11.39	9.54	16.23	16.68	15.4	59.78	62	64.19	[T]	Signal transduction mechanisms	Molecular Function: protein serine/threonine kinase activity (GO:0004674);; Molecular Function: calcium ion binding (GO:0005509);; Molecular Function: ATP binding (GO:0005524);; Biological Process: protein phosphorylation (GO:0006468);;	--	--	[T]	Signal transduction mechanisms	Protein kinase domain;; Protein tyrosine kinase;; Kinase-like;; Lipopolysaccharide kinase (Kdo/WaaP) family	CDPK-related kinase 5 GN=T20E23.130 OS=Arabidopsis thaliana (Mouse-ear cress) PE=2 SV=1	T	Signal transduction mechanisms	PREDICTED: CDPK-related kinase 5 [Nelumbo nucifera]
C01_transcript_25023	5	5.4	6.06	1.22	0.53	0.66	0	0	0.12	[G]	Carbohydrate transport and metabolism	Molecular Function: transketolase activity (GO:0004802);; Biological Process: metabolic process (GO:0008152);;	K00615|0|bvg:104888662|K00615 transketolase [EC:2.2.1.1] | (RefSeq) transketolase, chloroplastic	Pentose phosphate pathway (ko00030);Carbon fixation in photosynthetic organisms (ko00710);Carbon metabolism (ko01200);Biosynthesis of amino acids (ko01230)	[G]	Carbohydrate transport and metabolism	Transketolase, thiamine diphosphate binding domain;; Transketolase, pyrimidine binding domain;; Transketolase, C-terminal domain	Transketolase, chloroplastic (Fragment) GN=TKT3 OS=Craterostigma plantagineum (Blue gem) PE=1 SV=1	G	Carbohydrate transport and metabolism	Transketolase [Macleaya cordata]
C01_transcript_25042	4.89	5.43	4.82	10.8	10.16	8.76	42.1	38.44	39.13	--	--	Molecular Function: nucleotide binding (GO:0000166);; Molecular Function: protein kinase activity (GO:0004672);;	K14498|2.77312e-21|jcu:105634237|K14498 serine/threonine-protein kinase SRK2 [EC:2.7.11.1] | (RefSeq) serine/threonine-protein kinase SRK2E	Plant hormone signal transduction (ko04075)	[T]	Signal transduction mechanisms	AAA domain;; Adenylate kinase;; Mad3/BUB1 homology region 1	Serine/threonine-protein kinase SAPK10 GN=OSJNBb0007E22.11 OS=Oryza sativa subsp. japonica (Rice) PE=2 SV=1	T	Signal transduction mechanisms	serine/threonine-protein kinase SRK2E-like protein [Trifolium pratense]
C01_transcript_25119	13.1	13.44	13.21	17.78	16.96	15.88	66.52	67.91	68.49	--	--	Molecular Function: catalytic activity (GO:0003824);; Biological Process: proteasome-mediated ubiquitin-dependent protein catabolic process (GO:0043161);;	--	--	[O]	Posttranslational modification, protein turnover, chaperones	zinc finger of C3HC4-type, RING;; Zinc finger, C3HC4 type (RING finger);; Zinc finger, ZZ type;; Zinc finger, C3HC4 type (RING finger);; Zinc finger, C3HC4 type (RING finger)	E3 ubiquitin-protein ligase PRT1 GN=PRT1 OS=Arabidopsis thaliana (Mouse-ear cress) PE=2 SV=2	S	Function unknown	zinc finger protein [Macleaya cordata]
C01_transcript_25187	6.76	6.48	6.32	0.72	0.62	0.59	0.18	0.2	0.16	--	--	--	--	--	--	--	Zinc-finger domain of monoamine-oxidase A repressor R1;; WSTF, HB1, Itc1p, MBD9 motif 1	--	S	Function unknown	DDT domain [Macleaya cordata]
C01_transcript_25246	3.34	1.92	1.4	29.7	24.64	27.63	10.8	10.12	10.84	--	--	Biological Process: polysaccharide catabolic process (GO:0000272);; Molecular Function: beta-amylase activity (GO:0016161);;	--	--	--	--	Glycosyl hydrolase family 14	Beta-amylase GN=BMY1 OS=Glycine max (Soybean) PE=1 SV=3	G	Carbohydrate transport and metabolism	Glycoside hydrolase [Macleaya cordata]
C01_transcript_25289	54.56	57.83	53.36	8.15	8.89	11.21	3.64	3.06	2.99	--	--	Molecular Function: transcription factor activity, sequence-specific DNA binding (GO:0003700);; Cellular Component: nucleus (GO:0005634);; Biological Process: leaf morphogenesis (GO:0009965);; Molecular Function: protein homodimerization activity (GO:0042803);; Molecular Function: sequence-specific DNA binding (GO:0043565);; Biological Process: positive regulation of transcription, DNA-templated …	K09338|2.51063e-130|nnu:104593226|K09338 homeobox-leucine zipper protein | (RefSeq) homeobox-leucine zipper protein HAT5-like	--	[K]	Transcription	Homeobox associated leucine zipper;; Homeobox domain;; Homeobox KN domain	Homeobox-leucine zipper protein HAT5 GN=F4P13.2 OS=Arabidopsis thaliana (Mouse-ear cress) PE=1 SV=1	K	Transcription	PREDICTED: homeobox-leucine zipper protein HAT5-like isoform X1 [Nelumbo nucifera]
C01_transcript_25331	5.77	6.57	6.63	8.11	8.95	8.91	30.67	29.18	29.47	[R]	General function prediction only	Cellular Component: membrane (GO:0016020);;	K07052|0|mus:103981033|K07052 uncharacterized protein | (RefSeq) uncharacterized protein LOC103981033 isoform X1	--	[R]	General function prediction only	--	Embryogenesis-associated protein EMB8 GN=EMB8 OS=Picea glauca (White spruce) PE=2 SV=1	S	Function unknown	hypothetical protein CISIN_1g0002721mg, partial [Citrus sinensis]
C01_transcript_25344	23.05	22.13	23.42	6.33	5.67	5.73	3.96	3.85	2.95	[E]	Amino acid transport and metabolism	Molecular Function: phosphoserine phosphatase activity (GO:0004647);; Biological Process: L-serine biosynthetic process (GO:0006564);; Cellular Component: chloroplast (GO:0009507);; Biological Process: pollen development (GO:0009555);; Biological Process: embryo development ending in seed dormancy (GO:0009793);; Biological Process: dephosphorylation (GO:0016311);; Biological Process: root develop…	K01079|2.67015e-132|egr:104426019|K01079 phosphoserine phosphatase [EC:3.1.3.3] | (RefSeq) phosphoserine phosphatase, chloroplastic	Glycine, serine and threonine metabolism (ko00260);Carbon metabolism (ko01200);Biosynthesis of amino acids (ko01230)	[E]	Amino acid transport and metabolism	haloacid dehalogenase-like hydrolase;; haloacid dehalogenase-like hydrolase	Phosphoserine phosphatase, chloroplastic (Precursor) GN=F26I16.2 OS=Arabidopsis thaliana (Mouse-ear cress) PE=1 SV=2	E	Amino acid transport and metabolism	hypothetical protein BVC80_8787g15 [Macleaya cordata]
C01_transcript_25366	13.18	17.9	15.9	32.93	30.93	36.59	0	0.09	0	--	--	--	--	--	[R]	General function prediction only	zinc-binding in reverse transcriptase	Putative ribonuclease H protein At1g65750 GN=At1g65750 OS=Arabidopsis thaliana (Mouse-ear cress) PE=3 SV=1	S	Function unknown	Reverse transcriptase zinc-binding domain [Macleaya cordata]
C01_transcript_25397	47.62	46.7	49.9	4.13	3.08	3.63	1.17	1.46	1.82	[R]	General function prediction only	Biological Process: response to toxic substance (GO:0009636);; Molecular Function: oxidoreductase activity (GO:0016491);; Biological Process: oxidation-reduction process (GO:0055114);;	--	--	[G]	Carbohydrate transport and metabolism	--	Uncharacterized protein At2g37660, chloroplastic (Precursor) GN=At2g37660 OS=Arabidopsis thaliana (Mouse-ear cress) PE=1 SV=2	GM	Carbohydrate transport and metabolism;; Cell wall/membrane/envelope biogenesis	hypothetical protein BVC80_1835g235 [Macleaya cordata]
C01_transcript_25399	117.91	120.92	120.84	170.39	165.98	172.93	11.89	10.56	12.96	[QV]	Secondary metabolites biosynthesis, transport and catabolism;; Defense mechanisms	Molecular Function: monooxygenase activity (GO:0004497);; Molecular Function: iron ion binding (GO:0005506);; Cellular Component: endoplasmic reticulum membrane (GO:0005789);; Cellular Component: integral component of membrane (GO:0016021);; Molecular Function: heme binding (GO:0020037);; Cellular Component: organelle membrane (GO:0031090);; Biological Process: isoquinoline alkaloid biosynthetic …	K13395|1.16848e-165|nnu:104604446|K13395 (S)-stylopine/(S)-canadine/(S)-nandinine synthase [EC:1.14.21.1 1.14.21.5 1.14.21.12] | (RefSeq) (S)-canadine synthase-like	--	[Q]	Secondary metabolites biosynthesis, transport and catabolism	Cytochrome P450	(S)-stylopine synthase GN=CYP719A13 OS=Argemone mexicana (Mexican prickly poppy) PE=1 SV=1	Q	Secondary metabolites biosynthesis, transport and catabolism	stylopine synthase [Chelidonium majus]
C01_transcript_25410	9.03	9.4	6.52	36.72	34.64	33.46	150.98	161.8	140.16	--	--	--	--	--	--	--	--	--	S	Function unknown	hypothetical protein BVC80_1651g109 [Macleaya cordata]
C01_transcript_25411	38.75	32.62	34.67	6.13	7.42	8.37	2.2	2.68	2.22	[G]	Carbohydrate transport and metabolism	Molecular Function: zinc ion binding (GO:0008270);; Molecular Function: oxidoreductase activity (GO:0016491);; Biological Process: oxidation-reduction process (GO:0055114);;	K00083|0|vvi:100855415|K00083 cinnamyl-alcohol dehydrogenase [EC:1.1.1.195] | (RefSeq) probable mannitol dehydrogenase	Phenylpropanoid biosynthesis (ko00940)	[Q]	Secondary metabolites biosynthesis, transport and catabolism	Alcohol dehydrogenase GroES-like domain;; Zinc-binding dehydrogenase;; Zinc-binding dehydrogenase	Probable mannitol dehydrogenase GN=CAD OS=Fragaria ananassa (Strawberry) PE=2 SV=1	C	Energy production and conversion	Alcohol dehydrogenase superfamily, zinc-type [Trema orientalis]
C01_transcript_25427	28.27	30.44	29.01	5.9	5.03	6.21	0.9	0.79	0.73	--	--	--	--	--	--	--	--	--	--	--	--
C01_transcript_25500	214.62	197.31	228.83	10.22	1.11	7.76	37.14	58.95	47.03	--	--	--	--	--	--	--	--	--	--	--	hypothetical protein BVC80_9011g2 [Macleaya cordata]
C01_transcript_25538	167.77	170.35	167.15	18.46	19.35	18.17	2.51	2.88	3.43	--	--	Molecular Function: aspartic-type endopeptidase activity (GO:0004190);; Biological Process: proteolysis (GO:0006508);; Biological Process: protein catabolic process (GO:0030163);;	--	--	[O]	Posttranslational modification, protein turnover, chaperones	Xylanase inhibitor N-terminal;; Xylanase inhibitor C-terminal;; Eukaryotic aspartyl protease	Aspartic proteinase nepenthesin-1 (Precursor) GN=nep1 OS=Nepenthes gracilis (Slender pitcher plant) PE=1 SV=1	O	Posttranslational modification, protein turnover, chaperones	PREDICTED: aspartyl protease AED3 [Nelumbo nucifera]
C01_transcript_25554	13.28	11.99	10.77	2.58	1.9	3.31	1.29	0.64	1.21	[O]	Posttranslational modification, protein turnover, chaperones	Molecular Function: adenyl-nucleotide exchange factor activity (GO:0000774);; Cellular Component: mitochondrial matrix (GO:0005759);; Biological Process: protein folding (GO:0006457);; Cellular Component: chloroplast (GO:0009507);; Molecular Function: protein homodimerization activity (GO:0042803);; Biological Process: regulation of catalytic activity (GO:0050790);; Molecular Function: chaperone …	K03687|4.50259e-93|nnu:104588717|K03687 molecular chaperone GrpE | (RefSeq) protein GrpE	--	[O]	Posttranslational modification, protein turnover, chaperones	GrpE	--	O	Posttranslational modification, protein turnover, chaperones	GrpE nucleotide exchange factor [Macleaya cordata]
C01_transcript_25568	13.96	12.7	15.12	1.57	1.51	1.52	0.73	0.56	0.48	[K]	Transcription	Molecular Function: 2-alkenal reductase [NAD(P)] activity (GO:0032440);; Biological Process: oxidation-reduction process (GO:0055114);;	--	--	--	--	Leucine rich repeat;; Leucine Rich repeats (2 copies);; Leucine rich repeat N-terminal domain;; Extensin-like region;; Leucine Rich Repeat	Leucine-rich repeat extensin-like protein 2 (Precursor) GN=LRX2 OS=Arabidopsis thaliana (Mouse-ear cress) PE=2 SV=1	S	Function unknown	Leucine-rich repeat [Macleaya cordata]
C01_transcript_25575	119.92	117.76	114.48	3832.67	3894.59	3905	2172.5	2114.39	2072.84	[G]	Carbohydrate transport and metabolism	Biological Process: polysaccharide catabolic process (GO:0000272);; Cellular Component: chloroplast (GO:0009507);; Molecular Function: beta-amylase activity (GO:0016161);;	--	--	--	--	Glycosyl hydrolase family 14	Beta-amylase GN=BMY1 OS=Glycine max (Soybean) PE=1 SV=3	G	Carbohydrate transport and metabolism	Glycoside hydrolase [Macleaya cordata]
C01_transcript_25576	96.41	93.19	94.65	18.9	19.74	19.3	7.51	5.92	7.48	[Q]	Secondary metabolites biosynthesis, transport and catabolism	Biological Process: fatty acid biosynthetic process (GO:0006633);; Cellular Component: integral component of membrane (GO:0016021);; Molecular Function: transferase activity, transferring acyl groups other than amino-acyl groups (GO:0016747);;	K15397|0|vvi:100266256|K15397 3-ketoacyl-CoA synthase [EC:2.3.1.199] | (RefSeq) 3-ketoacyl-CoA synthase 11-like	Fatty acid elongation (ko00062)	--	--	FAE1/Type III polyketide synthase-like protein;; 3-Oxoacyl-[acyl-carrier-protein (ACP)] synthase III C terminal;; Chalcone and stilbene synthases, C-terminal domain	3-ketoacyl-CoA synthase 11 GN=KCS11 OS=Arabidopsis thaliana (Mouse-ear cress) PE=2 SV=1	I	Lipid transport and metabolism	FAE1/Type III polyketide synthase-like protein [Corchorus olitorius]
C01_transcript_25580	0.53	1.05	0.53	6.47	5.19	5.32	2.12	2.79	3.79	--	--	Molecular Function: binding (GO:0005488);;	--	--	[R]	General function prediction only	gag-polypeptide of LTR copia-type;; Retrotransposon gag protein;; GAG-pre-integrase domain	Endonuclease OS=Nicotiana tabacum (Common tobacco) PE=2 SV=1	S	Function unknown	LOW QUALITY PROTEIN: uncharacterized protein LOC111203258 [Brassica napus]
C01_transcript_25599	3.15	3.04	3.59	0.49	0.64	0.42	0.14	0.38	0.27	[D]	Cell cycle control, cell division, chromosome partitioning	Molecular Function: glycogen (starch) synthase activity (GO:0004373);; Molecular Function: starch binding (GO:2001070);;	--	--	--	--	Starch/carbohydrate-binding module (family 53);; Starch synthase catalytic domain;; Starch/carbohydrate-binding module (family 53)	Soluble starch synthase 3, chloroplastic/amyloplastic (Precursor) GN=SS3 OS=Solanum tuberosum (Potato) PE=1 SV=1	G	Carbohydrate transport and metabolism	Glycosyl transferase [Macleaya cordata]
C01_transcript_25622	47.92	47.17	48.93	91.04	89.27	91.41	373.18	387.48	371.33	[J]	Translation, ribosomal structure and biogenesis	Molecular Function: nucleotide binding (GO:0000166);; Molecular Function: nucleic acid binding (GO:0003676);; Cellular Component: cytosol (GO:0005829);;	K12741|1.44411e-102|nnu:104593094|K12741 heterogeneous nuclear ribonucleoprotein A1/A3 | (RefSeq) glycine-rich RNA-binding protein 3, mitochondrial	Spliceosome (ko03040)	[R]	General function prediction only	RNA recognition motif. (a.k.a. RRM, RBD, or RNP domain);; RNA recognition motif	Heterogeneous nuclear ribonucleoprotein 1 GN=RNP1 OS=Arabidopsis thaliana (Mouse-ear cress) PE=1 SV=1	S	Function unknown	RNA recognition motif domain [Macleaya cordata]
C01_transcript_25652	26.66	25.24	23.3	60.54	56.98	57.15	161.61	163.72	174.98	[L]	Replication, recombination and repair	Molecular Function: nucleic acid binding (GO:0003676);; Molecular Function: helicase activity (GO:0004386);; Molecular Function: ATP binding (GO:0005524);;	K16911|0|atr:18425098|K16911 ATP-dependent RNA helicase DDX21 [EC:3.6.4.13] | (RefSeq) DEAD-box ATP-dependent RNA helicase 53	--	[A]	RNA processing and modification	DEAD/DEAH box helicase;; Helicase conserved C-terminal domain	DEAD-box ATP-dependent RNA helicase 53 GN=RH53 OS=Arabidopsis thaliana (Mouse-ear cress) PE=2 SV=1	L	Replication, recombination and repair	Helicase [Macleaya cordata]
C01_transcript_25695	5.64	6.01	5.69	96.2	93.4	100.49	27.19	27.65	27.65	[G]	Carbohydrate transport and metabolism	Biological Process: polysaccharide catabolic process (GO:0000272);; Molecular Function: beta-amylase activity (GO:0016161);;	--	--	--	--	Glycosyl hydrolase family 14;; Glycosyl hydrolase family 14;; Glycosyl hydrolase family 14;; Glycosyl hydrolase family 14	Beta-amylase GN=BMY1 OS=Glycine max (Soybean) PE=1 SV=3	G	Carbohydrate transport and metabolism	hypothetical protein AQUCO_00500422v1 [Aquilegia coerulea]
C01_transcript_25716	18.69	22.43	18.8	42.8	41.31	44.39	117.87	109.87	115.78	[I]	Lipid transport and metabolism	Molecular Function: inositol-3-phosphate synthase activity (GO:0004512);; Cellular Component: cytoplasm (GO:0005737);; Biological Process: inositol biosynthetic process (GO:0006021);; Biological Process: phospholipid biosynthetic process (GO:0008654);;	K01858|0|vvi:100259515|K01858 myo-inositol-1-phosphate synthase [EC:5.5.1.4] | (RefSeq) inositol-3-phosphate synthase	Inositol phosphate metabolism (ko00562)	[I]	Lipid transport and metabolism	Myo-inositol-1-phosphate synthase;; Myo-inositol-1-phosphate synthase	Inositol-3-phosphate synthase OS=Nicotiana tabacum (Common tobacco) PE=2 SV=1	I	Lipid transport and metabolism	PREDICTED: inositol-3-phosphate synthase-like [Juglans regia]
C01_transcript_25760	201	206.58	196.21	10.87	8.89	7.15	3.25	3.88	2.75	--	--	--	--	--	--	--	PLAT/LH2 domain;; Embryo-specific protein 3, (ATS3)	--	S	Function unknown	PREDICTED: uncharacterized protein LOC103482902 [Cucumis melo]
C01_transcript_25814	61.91	61.09	58.79	4.9	2.32	5.51	1.4	2.53	4.13	[G]	Carbohydrate transport and metabolism	Molecular Function: transferase activity, transferring glycosyl groups (GO:0016757);;	K06617|0|nnu:104586132|K06617 raffinose synthase [EC:2.4.1.82] | (RefSeq) probable galactinol--sucrose galactosyltransferase 6	Galactose metabolism (ko00052)	--	--	Raffinose synthase or seed imbibition protein Sip1	Probable galactinol--sucrose galactosyltransferase 6 GN=F5O24.140 OS=Arabidopsis thaliana (Mouse-ear cress) PE=2 SV=2	S	Function unknown	Glycosyl hydrolases 36 [Macleaya cordata]
C01_transcript_25815	5.02	3.97	4.44	9.36	11.31	9.62	31.23	30.78	29.49	--	--	Cellular Component: nucleus (GO:0005634);; Cellular Component: cytosol (GO:0005829);; Molecular Function: Ran GTPase binding (GO:0008536);; Biological Process: positive regulation of protein export from nucleus (GO:0046827);; Molecular Function: R-SMAD binding (GO:0070412);;	K15304|2.80647e-19|nnu:104592259|K15304 Ran-binding protein 3 | (RefSeq) nuclear pore complex protein NUP50A-like	--	[U]	Intracellular trafficking, secretion, and vesicular transport	--	Nuclear pore complex protein NUP50A {ECO:0000303|PubMed:21189294} OS=Arabidopsis thaliana (Mouse-ear cress) PE=1 SV=1	U	Intracellular trafficking, secretion, and vesicular transport	Ran binding domain [Macleaya cordata]
[truncated: 387 more rows]
